# Supplementary material for: An integrative analysis of gene expression and molecular interaction data to identify dys-regulated sub-networks in inflammatory bowel disease
Source: BMC Bioinformatics. 2016 Jan 19;17:42. doi: 10.1186/s12859-016-0886-z (PMC4719745; doi:10.1186/s12859-016-0886-z)
Supplement: Additional file 1 — Code.zip — Folder including the C code used in our optimisation. (ZIP 727 kb) [file 12859_2016_886_MOESM1_ESM.zip]

Archive with 550 entries (525 files):
- code/
- code/.DS_Store
- code/collect_fdr.sh
- code/collect_nmi.sh
- code/create_output_dir.sh
- code/dm_ga
- code/dm_ga.c
- __MACOSX/
- __MACOSX/code/
- __MACOSX/code/._dm_ga.c
- code/figures_article/
- code/figures_article/.DS_Store
- code/figures_article/vary_gamma/
- code/figures_article/vary_gamma/.DS_Store
- code/figures_article/vary_gamma/all_fdr/
- code/figures_article/vary_gamma/all_fdr/fdr_nodes_community.1.10.txt
- code/figures_article/vary_gamma/all_fdr/fdr_nodes_community.1.4.txt
- code/figures_article/vary_gamma/all_fdr/fdr_nodes_community.1.6.txt
- code/figures_article/vary_gamma/all_fdr/fdr_nodes_community.1.8.txt
- code/figures_article/vary_gamma/all_fdr/fdr_nodes_community.2.10.txt
- code/figures_article/vary_gamma/all_fdr/fdr_nodes_community.2.4.txt
- code/figures_article/vary_gamma/all_fdr/fdr_nodes_community.2.6.txt
- code/figures_article/vary_gamma/all_fdr/fdr_nodes_community.2.8.txt
- code/figures_article/vary_gamma/all_fdr/fdr_nodes_community.3.10.txt
- code/figures_article/vary_gamma/all_fdr/fdr_nodes_community.3.4.txt
- code/figures_article/vary_gamma/all_fdr/fdr_nodes_community.3.6.txt
- code/figures_article/vary_gamma/all_fdr/fdr_nodes_community.3.8.txt
- code/figures_article/vary_gamma/all_fdr/fdr_nodes_community.4.10.txt
- code/figures_article/vary_gamma/all_fdr/fdr_nodes_community.4.4.txt
- code/figures_article/vary_gamma/all_fdr/fdr_nodes_community.4.6.txt
- code/figures_article/vary_gamma/all_fdr/fdr_nodes_community.4.8.txt
- code/figures_article/vary_gamma/all_fdr/fdr_nodes_community.5.10.txt
- code/figures_article/vary_gamma/all_fdr/fdr_nodes_community.5.4.txt
- code/figures_article/vary_gamma/all_fdr/fdr_nodes_community.5.6.txt
- code/figures_article/vary_gamma/all_fdr/fdr_nodes_community.5.8.txt
- code/figures_article/vary_gamma/all_fdr/fdr_nodes_overlap.1.10.txt
- code/figures_article/vary_gamma/all_fdr/fdr_nodes_overlap.1.4.txt
- code/figures_article/vary_gamma/all_fdr/fdr_nodes_overlap.1.6.txt
- code/figures_article/vary_gamma/all_fdr/fdr_nodes_overlap.1.8.txt
- code/figures_article/vary_gamma/all_fdr/fdr_nodes_overlap.2.10.txt
- code/figures_article/vary_gamma/all_fdr/fdr_nodes_overlap.2.4.txt
- code/figures_article/vary_gamma/all_fdr/fdr_nodes_overlap.2.6.txt
- code/figures_article/vary_gamma/all_fdr/fdr_nodes_overlap.2.8.txt
- code/figures_article/vary_gamma/all_fdr/fdr_nodes_overlap.3.10.txt
- code/figures_article/vary_gamma/all_fdr/fdr_nodes_overlap.3.4.txt
- code/figures_article/vary_gamma/all_fdr/fdr_nodes_overlap.3.6.txt
- code/figures_article/vary_gamma/all_fdr/fdr_nodes_overlap.3.8.txt
- code/figures_article/vary_gamma/all_fdr/fdr_nodes_overlap.4.10.txt
- code/figures_article/vary_gamma/all_fdr/fdr_nodes_overlap.4.4.txt
- code/figures_article/vary_gamma/all_fdr/fdr_nodes_overlap.4.6.txt
- code/figures_article/vary_gamma/all_fdr/fdr_nodes_overlap.4.8.txt
- code/figures_article/vary_gamma/all_fdr/fdr_nodes_overlap.5.10.txt
- code/figures_article/vary_gamma/all_fdr/fdr_nodes_overlap.5.4.txt
- code/figures_article/vary_gamma/all_fdr/fdr_nodes_overlap.5.6.txt
- code/figures_article/vary_gamma/all_fdr/fdr_nodes_overlap.5.8.txt
- code/figures_article/vary_gamma/all_fdr/tmp.txt
- code/figures_article/vary_gamma/all_nmi/
- code/figures_article/vary_gamma/all_nmi/community_vector.1.4.txt
- code/figures_article/vary_gamma/all_nmi/nmi_nodes_community.1.10.txt
- code/figures_article/vary_gamma/all_nmi/nmi_nodes_community.1.4.txt
- code/figures_article/vary_gamma/all_nmi/nmi_nodes_community.1.6.txt
- code/figures_article/vary_gamma/all_nmi/nmi_nodes_community.1.8.txt
- code/figures_article/vary_gamma/all_nmi/nmi_nodes_community.2.10.txt
- code/figures_article/vary_gamma/all_nmi/nmi_nodes_community.2.4.txt
- code/figures_article/vary_gamma/all_nmi/nmi_nodes_community.2.6.txt
- code/figures_article/vary_gamma/all_nmi/nmi_nodes_community.2.8.txt
- code/figures_article/vary_gamma/all_nmi/nmi_nodes_community.3.10.txt
- code/figures_article/vary_gamma/all_nmi/nmi_nodes_community.3.4.txt
- code/figures_article/vary_gamma/all_nmi/nmi_nodes_community.3.6.txt
- code/figures_article/vary_gamma/all_nmi/nmi_nodes_community.3.8.txt
- code/figures_article/vary_gamma/all_nmi/nmi_nodes_community.4.10.txt
- code/figures_article/vary_gamma/all_nmi/nmi_nodes_community.4.4.txt
- code/figures_article/vary_gamma/all_nmi/nmi_nodes_community.4.6.txt
- code/figures_article/vary_gamma/all_nmi/nmi_nodes_community.4.8.txt
- code/figures_article/vary_gamma/all_nmi/nmi_nodes_community.5.10.txt
- code/figures_article/vary_gamma/all_nmi/nmi_nodes_community.5.4.txt
- code/figures_article/vary_gamma/all_nmi/nmi_nodes_community.5.6.txt
- code/figures_article/vary_gamma/all_nmi/nmi_nodes_community.5.8.txt
- code/figures_article/vary_gamma/all_nmi/nmi_nodes_overlap.1.10.txt
- code/figures_article/vary_gamma/all_nmi/nmi_nodes_overlap.1.4.txt
- code/figures_article/vary_gamma/all_nmi/nmi_nodes_overlap.1.6.txt
- code/figures_article/vary_gamma/all_nmi/nmi_nodes_overlap.1.8.txt
- code/figures_article/vary_gamma/all_nmi/nmi_nodes_overlap.2.10.txt
- code/figures_article/vary_gamma/all_nmi/nmi_nodes_overlap.2.4.txt
- code/figures_article/vary_gamma/all_nmi/nmi_nodes_overlap.2.6.txt
- code/figures_article/vary_gamma/all_nmi/nmi_nodes_overlap.2.8.txt
- code/figures_article/vary_gamma/all_nmi/nmi_nodes_overlap.3.10.txt
- code/figures_article/vary_gamma/all_nmi/nmi_nodes_overlap.3.4.txt
- code/figures_article/vary_gamma/all_nmi/nmi_nodes_overlap.3.6.txt
- code/figures_article/vary_gamma/all_nmi/nmi_nodes_overlap.3.8.txt
- code/figures_article/vary_gamma/all_nmi/nmi_nodes_overlap.4.10.txt
- code/figures_article/vary_gamma/all_nmi/nmi_nodes_overlap.4.4.txt
- code/figures_article/vary_gamma/all_nmi/nmi_nodes_overlap.4.6.txt
- code/figures_article/vary_gamma/all_nmi/nmi_nodes_overlap.4.8.txt
- code/figures_article/vary_gamma/all_nmi/nmi_nodes_overlap.5.10.txt
- code/figures_article/vary_gamma/all_nmi/nmi_nodes_overlap.5.4.txt
- code/figures_article/vary_gamma/all_nmi/nmi_nodes_overlap.5.6.txt
- code/figures_article/vary_gamma/all_nmi/nmi_nodes_overlap.5.8.txt
- code/figures_article/vary_gamma/all_nmi/overlap_vector.1.4.txt
- code/figures_article/vary_gamma/ga_fdr.m
- code/figures_article/vary_gamma/ga_fdr_community.m
- code/figures_article/vary_gamma/ga_nmi.m
- code/figures_article/vary_gamma/nmi.m
- code/figures_article/vary_gamma/original_vectors_vary_gamma/
- code/figures_article/vary_gamma/original_vectors_vary_gamma/community_vector.1.10.txt
- code/figures_article/vary_gamma/original_vectors_vary_gamma/community_vector.1.4.txt
- code/figures_article/vary_gamma/original_vectors_vary_gamma/community_vector.1.6.txt
- code/figures_article/vary_gamma/original_vectors_vary_gamma/community_vector.1.8.txt
- code/figures_article/vary_gamma/original_vectors_vary_gamma/community_vector.2.10.txt
- code/figures_article/vary_gamma/original_vectors_vary_gamma/community_vector.2.4.txt
- code/figures_article/vary_gamma/original_vectors_vary_gamma/community_vector.2.6.txt
- code/figures_article/vary_gamma/original_vectors_vary_gamma/community_vector.2.8.txt
- code/figures_article/vary_gamma/original_vectors_vary_gamma/community_vector.3.10.txt
- code/figures_article/vary_gamma/original_vectors_vary_gamma/community_vector.3.4.txt
- code/figures_article/vary_gamma/original_vectors_vary_gamma/community_vector.3.6.txt
- code/figures_article/vary_gamma/original_vectors_vary_gamma/community_vector.3.8.txt
- code/figures_article/vary_gamma/original_vectors_vary_gamma/community_vector.4.10.txt
- code/figures_article/vary_gamma/original_vectors_vary_gamma/community_vector.4.4.txt
- code/figures_article/vary_gamma/original_vectors_vary_gamma/community_vector.4.6.txt
- code/figures_article/vary_gamma/original_vectors_vary_gamma/community_vector.4.8.txt
- code/figures_article/vary_gamma/original_vectors_vary_gamma/community_vector.5.10.txt
- code/figures_article/vary_gamma/original_vectors_vary_gamma/community_vector.5.4.txt
- code/figures_article/vary_gamma/original_vectors_vary_gamma/community_vector.5.6.txt
- code/figures_article/vary_gamma/original_vectors_vary_gamma/community_vector.5.8.txt
- code/figures_article/vary_gamma/original_vectors_vary_gamma/overlap_vector.1.10.txt
- code/figures_article/vary_gamma/original_vectors_vary_gamma/overlap_vector.1.4.txt
- code/figures_article/vary_gamma/original_vectors_vary_gamma/overlap_vector.1.6.txt
- code/figures_article/vary_gamma/original_vectors_vary_gamma/overlap_vector.1.8.txt
- code/figures_article/vary_gamma/original_vectors_vary_gamma/overlap_vector.2.10.txt
- code/figures_article/vary_gamma/original_vectors_vary_gamma/overlap_vector.2.4.txt
- code/figures_article/vary_gamma/original_vectors_vary_gamma/overlap_vector.2.6.txt
- code/figures_article/vary_gamma/original_vectors_vary_gamma/overlap_vector.2.8.txt
- code/figures_article/vary_gamma/original_vectors_vary_gamma/overlap_vector.3.10.txt
- code/figures_article/vary_gamma/original_vectors_vary_gamma/overlap_vector.3.4.txt
- code/figures_article/vary_gamma/original_vectors_vary_gamma/overlap_vector.3.6.txt
- code/figures_article/vary_gamma/original_vectors_vary_gamma/overlap_vector.3.8.txt
- code/figures_article/vary_gamma/original_vectors_vary_gamma/overlap_vector.4.10.txt
- code/figures_article/vary_gamma/original_vectors_vary_gamma/overlap_vector.4.4.txt
- code/figures_article/vary_gamma/original_vectors_vary_gamma/overlap_vector.4.6.txt
- code/figures_article/vary_gamma/original_vectors_vary_gamma/overlap_vector.4.8.txt
- code/figures_article/vary_gamma/original_vectors_vary_gamma/overlap_vector.5.10.txt
- code/figures_article/vary_gamma/original_vectors_vary_gamma/overlap_vector.5.4.txt
- code/figures_article/vary_gamma/original_vectors_vary_gamma/overlap_vector.5.6.txt
- code/figures_article/vary_gamma/original_vectors_vary_gamma/overlap_vector.5.8.txt
- code/figures_article/vary_gamma/plot_fdr_gamma_community.eps
- __MACOSX/code/figures_article/
- __MACOSX/code/figures_article/vary_gamma/
- __MACOSX/code/figures_article/vary_gamma/._plot_fdr_gamma_community.eps
- code/figures_article/vary_gamma/plot_fdr_gamma_community.m
- code/figures_article/vary_gamma/plot_fdr_gamma_overlap.eps
- __MACOSX/code/figures_article/vary_gamma/._plot_fdr_gamma_overlap.eps
- code/figures_article/vary_gamma/plot_fdr_gamma_overlap.m
- code/figures_article/vary_gamma/plot_nmi_gamma_community.eps
- __MACOSX/code/figures_article/vary_gamma/._plot_nmi_gamma_community.eps
- code/figures_article/vary_gamma/plot_nmi_gamma_community.m
- code/figures_article/vary_gamma/plot_nmi_gamma_overlap.eps
- __MACOSX/code/figures_article/vary_gamma/._plot_nmi_gamma_overlap.eps
- code/figures_article/vary_gamma/plot_nmi_gamma_overlap.m
- code/figures_article/vary_sigma/
- code/figures_article/vary_sigma/all_fdr/
- code/figures_article/vary_sigma/all_fdr/fdr_nodes_community_sigma.1.10.txt
- code/figures_article/vary_sigma/all_fdr/fdr_nodes_community_sigma.1.4.txt
- code/figures_article/vary_sigma/all_fdr/fdr_nodes_community_sigma.1.6.txt
- code/figures_article/vary_sigma/all_fdr/fdr_nodes_community_sigma.1.8.txt
- code/figures_article/vary_sigma/all_fdr/fdr_nodes_community_sigma.2.10.txt
- code/figures_article/vary_sigma/all_fdr/fdr_nodes_community_sigma.2.4.txt
- code/figures_article/vary_sigma/all_fdr/fdr_nodes_community_sigma.2.6.txt
- code/figures_article/vary_sigma/all_fdr/fdr_nodes_community_sigma.2.8.txt
- code/figures_article/vary_sigma/all_fdr/fdr_nodes_community_sigma.3.10.txt
- code/figures_article/vary_sigma/all_fdr/fdr_nodes_community_sigma.3.4.txt
- code/figures_article/vary_sigma/all_fdr/fdr_nodes_community_sigma.3.6.txt
- code/figures_article/vary_sigma/all_fdr/fdr_nodes_community_sigma.3.8.txt
- code/figures_article/vary_sigma/all_fdr/fdr_nodes_community_sigma.4.10.txt
- code/figures_article/vary_sigma/all_fdr/fdr_nodes_community_sigma.4.4.txt
- code/figures_article/vary_sigma/all_fdr/fdr_nodes_community_sigma.4.6.txt
- code/figures_article/vary_sigma/all_fdr/fdr_nodes_community_sigma.4.8.txt
- code/figures_article/vary_sigma/all_fdr/fdr_nodes_community_sigma.5.10.txt
- code/figures_article/vary_sigma/all_fdr/fdr_nodes_community_sigma.5.4.txt
- code/figures_article/vary_sigma/all_fdr/fdr_nodes_community_sigma.5.6.txt
- code/figures_article/vary_sigma/all_fdr/fdr_nodes_community_sigma.5.8.txt
- code/figures_article/vary_sigma/all_fdr/fdr_nodes_overlap_sigma.1.10.txt
- code/figures_article/vary_sigma/all_fdr/fdr_nodes_overlap_sigma.1.4.txt
- code/figures_article/vary_sigma/all_fdr/fdr_nodes_overlap_sigma.1.6.txt
- code/figures_article/vary_sigma/all_fdr/fdr_nodes_overlap_sigma.1.8.txt
- code/figures_article/vary_sigma/all_fdr/fdr_nodes_overlap_sigma.2.10.txt
- code/figures_article/vary_sigma/all_fdr/fdr_nodes_overlap_sigma.2.4.txt
- code/figures_article/vary_sigma/all_fdr/fdr_nodes_overlap_sigma.2.6.txt
- code/figures_article/vary_sigma/all_fdr/fdr_nodes_overlap_sigma.2.8.txt
- code/figures_article/vary_sigma/all_fdr/fdr_nodes_overlap_sigma.3.10.txt
- code/figures_article/vary_sigma/all_fdr/fdr_nodes_overlap_sigma.3.4.txt
- code/figures_article/vary_sigma/all_fdr/fdr_nodes_overlap_sigma.3.6.txt
- code/figures_article/vary_sigma/all_fdr/fdr_nodes_overlap_sigma.3.8.txt
- code/figures_article/vary_sigma/all_fdr/fdr_nodes_overlap_sigma.4.10.txt
- code/figures_article/vary_sigma/all_fdr/fdr_nodes_overlap_sigma.4.4.txt
- code/figures_article/vary_sigma/all_fdr/fdr_nodes_overlap_sigma.4.6.txt
- code/figures_article/vary_sigma/all_fdr/fdr_nodes_overlap_sigma.4.8.txt
- code/figures_article/vary_sigma/all_fdr/fdr_nodes_overlap_sigma.5.10.txt
- code/figures_article/vary_sigma/all_fdr/fdr_nodes_overlap_sigma.5.4.txt
- code/figures_article/vary_sigma/all_fdr/fdr_nodes_overlap_sigma.5.6.txt
- code/figures_article/vary_sigma/all_fdr/fdr_nodes_overlap_sigma.5.8.txt
- code/figures_article/vary_sigma/all_fdr/tmp.txt
- code/figures_article/vary_sigma/all_nmi/
- code/figures_article/vary_sigma/all_nmi/nmi_nodes_community_sigma.1.10.txt
- code/figures_article/vary_sigma/all_nmi/nmi_nodes_community_sigma.1.4.txt
- code/figures_article/vary_sigma/all_nmi/nmi_nodes_community_sigma.1.6.txt
- code/figures_article/vary_sigma/all_nmi/nmi_nodes_community_sigma.1.8.txt
- code/figures_article/vary_sigma/all_nmi/nmi_nodes_community_sigma.2.10.txt
- code/figures_article/vary_sigma/all_nmi/nmi_nodes_community_sigma.2.4.txt
- code/figures_article/vary_sigma/all_nmi/nmi_nodes_community_sigma.2.6.txt
- code/figures_article/vary_sigma/all_nmi/nmi_nodes_community_sigma.2.8.txt
- code/figures_article/vary_sigma/all_nmi/nmi_nodes_community_sigma.3.10.txt
- code/figures_article/vary_sigma/all_nmi/nmi_nodes_community_sigma.3.4.txt
- code/figures_article/vary_sigma/all_nmi/nmi_nodes_community_sigma.3.6.txt
- code/figures_article/vary_sigma/all_nmi/nmi_nodes_community_sigma.3.8.txt
- code/figures_article/vary_sigma/all_nmi/nmi_nodes_community_sigma.4.10.txt
- code/figures_article/vary_sigma/all_nmi/nmi_nodes_community_sigma.4.4.txt
- code/figures_article/vary_sigma/all_nmi/nmi_nodes_community_sigma.4.6.txt
- code/figures_article/vary_sigma/all_nmi/nmi_nodes_community_sigma.4.8.txt
- code/figures_article/vary_sigma/all_nmi/nmi_nodes_community_sigma.5.10.txt
- code/figures_article/vary_sigma/all_nmi/nmi_nodes_community_sigma.5.4.txt
- code/figures_article/vary_sigma/all_nmi/nmi_nodes_community_sigma.5.6.txt
- code/figures_article/vary_sigma/all_nmi/nmi_nodes_community_sigma.5.8.txt
- code/figures_article/vary_sigma/all_nmi/nmi_nodes_overlap_sigma.1.10.txt
- code/figures_article/vary_sigma/all_nmi/nmi_nodes_overlap_sigma.1.4.txt
- code/figures_article/vary_sigma/all_nmi/nmi_nodes_overlap_sigma.1.6.txt
- code/figures_article/vary_sigma/all_nmi/nmi_nodes_overlap_sigma.1.8.txt
- code/figures_article/vary_sigma/all_nmi/nmi_nodes_overlap_sigma.2.10.txt
- code/figures_article/vary_sigma/all_nmi/nmi_nodes_overlap_sigma.2.4.txt
- code/figures_article/vary_sigma/all_nmi/nmi_nodes_overlap_sigma.2.6.txt
- code/figures_article/vary_sigma/all_nmi/nmi_nodes_overlap_sigma.2.8.txt
- code/figures_article/vary_sigma/all_nmi/nmi_nodes_overlap_sigma.3.10.txt
- code/figures_article/vary_sigma/all_nmi/nmi_nodes_overlap_sigma.3.4.txt
- code/figures_article/vary_sigma/all_nmi/nmi_nodes_overlap_sigma.3.6.txt
- code/figures_article/vary_sigma/all_nmi/nmi_nodes_overlap_sigma.3.8.txt
- code/figures_article/vary_sigma/all_nmi/nmi_nodes_overlap_sigma.4.10.txt
- code/figures_article/vary_sigma/all_nmi/nmi_nodes_overlap_sigma.4.4.txt
- code/figures_article/vary_sigma/all_nmi/nmi_nodes_overlap_sigma.4.6.txt
- code/figures_article/vary_sigma/all_nmi/nmi_nodes_overlap_sigma.4.8.txt
- code/figures_article/vary_sigma/all_nmi/nmi_nodes_overlap_sigma.5.10.txt
- code/figures_article/vary_sigma/all_nmi/nmi_nodes_overlap_sigma.5.4.txt
- code/figures_article/vary_sigma/all_nmi/nmi_nodes_overlap_sigma.5.6.txt
- code/figures_article/vary_sigma/all_nmi/nmi_nodes_overlap_sigma.5.8.txt
- code/figures_article/vary_sigma/bck/
- code/figures_article/vary_sigma/bck/all_original_vectors/
- code/figures_article/vary_sigma/bck/all_original_vectors/community_vector_n1.txt
- code/figures_article/vary_sigma/bck/all_original_vectors/community_vector_n2.txt
- code/figures_article/vary_sigma/bck/all_original_vectors/community_vector_n3.txt
- code/figures_article/vary_sigma/bck/all_original_vectors/overlap_vector_n1.txt
- code/figures_article/vary_sigma/bck/all_original_vectors/overlap_vector_n2.txt
- code/figures_article/vary_sigma/bck/all_original_vectors/overlap_vector_n3.txt
- code/figures_article/vary_sigma/bck/ga_nmi.m
- code/figures_article/vary_sigma/bck/nmi.m
- code/figures_article/vary_sigma/bck/plot_nmi_sigma.m
- code/figures_article/vary_sigma/bck/plot_nmi_sigma_community.m
- code/figures_article/vary_sigma/bck/sigma_community.png
- code/figures_article/vary_sigma/bck/sigma_overlap.png
- code/figures_article/vary_sigma/ga_fdr.m
- code/figures_article/vary_sigma/ga_nmi.m
- code/figures_article/vary_sigma/nmi.m
- code/figures_article/vary_sigma/original_vectors_vary_sigma/
- code/figures_article/vary_sigma/original_vectors_vary_sigma/community_vector.1.10.txt
- code/figures_article/vary_sigma/original_vectors_vary_sigma/community_vector.1.4.txt
- code/figures_article/vary_sigma/original_vectors_vary_sigma/community_vector.1.6.txt
- code/figures_article/vary_sigma/original_vectors_vary_sigma/community_vector.1.8.txt
- code/figures_article/vary_sigma/original_vectors_vary_sigma/overlap_vector.1.10.txt
- code/figures_article/vary_sigma/original_vectors_vary_sigma/overlap_vector.1.4.txt
- code/figures_article/vary_sigma/original_vectors_vary_sigma/overlap_vector.1.6.txt
- code/figures_article/vary_sigma/original_vectors_vary_sigma/overlap_vector.1.8.txt
- code/figures_article/vary_sigma/plot_fdr_sigma_community.eps
- __MACOSX/code/figures_article/vary_sigma/
- __MACOSX/code/figures_article/vary_sigma/._plot_fdr_sigma_community.eps
- code/figures_article/vary_sigma/plot_fdr_sigma_community.m
- code/figures_article/vary_sigma/plot_fdr_sigma_overlap.eps
- __MACOSX/code/figures_article/vary_sigma/._plot_fdr_sigma_overlap.eps
- code/figures_article/vary_sigma/plot_fdr_sigma_overlap.m
- code/figures_article/vary_sigma/plot_nmi_sigma_community.eps
- __MACOSX/code/figures_article/vary_sigma/._plot_nmi_sigma_community.eps
- code/figures_article/vary_sigma/plot_nmi_sigma_community.m
- code/figures_article/vary_sigma/plot_nmi_sigma_overlap.eps
- __MACOSX/code/figures_article/vary_sigma/._plot_nmi_sigma_overlap.eps
- code/figures_article/vary_sigma/plot_nmi_sigma_overlap.m
- code/input/
- code/input/legend_input.in
- code/input/par_ga.txt
- code/input/vary_gamma/
- code/input/vary_gamma/net.1.10.txt
- code/input/vary_gamma/net.1.4.txt
- code/input/vary_gamma/net.1.6.txt
- code/input/vary_gamma/net.1.8.txt
- code/input/vary_gamma/net.2.10.txt
- code/input/vary_gamma/net.2.4.txt
- code/input/vary_gamma/net.2.6.txt
- code/input/vary_gamma/net.2.8.txt
- code/input/vary_gamma/net.3.10.txt
- code/input/vary_gamma/net.3.4.txt
- code/input/vary_gamma/net.3.6.txt
- code/input/vary_gamma/net.3.8.txt
- code/input/vary_gamma/net.4.10.txt
- code/input/vary_gamma/net.4.4.txt
- code/input/vary_gamma/net.4.6.txt
[truncated: 250 more entries]
