# Supplementary material for: An integrative analysis of gene expression and molecular interaction data to identify dys-regulated sub-networks in inflammatory bowel disease
Source: BMC Bioinformatics. 2016 Jan 19;17:42. doi: 10.1186/s12859-016-0886-z (PMC4719745; doi:10.1186/s12859-016-0886-z)
Supplement: Additional file 1 — Code.zip — Folder including the C code used in our optimisation. (ZIP 727 kb) [file 12859_2016_886_MOESM1_ESM.zip › code/collect_nmi.sh]

mkdir matlab/vary_sigma/all_nmi 
mkdir matlab/vary_gamma/all_nmi


cd output


cd vary_sigma

for ((i=1; i<=4; ++i )); 
do  
if [ $i == 1 ]
then 
	var=4
elif [ $i == 2 ]
then 
	var=6
elif [ $i == 3 ]
then 
	var=8
elif [ $i == 4 ]
then 
	var=10
else
	echo "check create_output_dir.sh: l 15"
fi  
  
cd k$var

cd community
for ((idx=1; idx<=5; ++idx )) ; 
do
cd sigma0.$idx
cp nmi_* ../../../../../matlab/vary_sigma/all_nmi/ 
cd ..
done
cd ..

cd overlap
for ((idx=1; idx<=5; ++idx )) ; 
do
cd sigma0.$idx
cp nmi_* ../../../../../matlab/vary_sigma/all_nmi/ 
cd ..
done
cd ..

# k$var
cd ..
done

# vary_sigma
cd ..

################

cd vary_gamma
for ((idx=1; idx<=5; ++idx )) ; 
do
cd gamma0.$idx

for var in 4 6 8 10; 
do    
cd k$var
cd community
cp nmi_* ../../../../../matlab/vary_gamma/all_nmi/ 
cd ..

cd overlap
cp nmi_* ../../../../../matlab/vary_gamma/all_nmi/ 
cd ..

# k$var
cd ..
done
# gamma0.$idx
cd ..
done

# vary_gamma
cd ..


# output
cd ..
