# Supplementary material for: An integrative analysis of gene expression and molecular interaction data to identify dys-regulated sub-networks in inflammatory bowel disease
Source: BMC Bioinformatics. 2016 Jan 19;17:42. doi: 10.1186/s12859-016-0886-z (PMC4719745; doi:10.1186/s12859-016-0886-z)
Supplement: Additional file 1 — Code.zip — Folder including the C code used in our optimisation. (ZIP 727 kb) [file 12859_2016_886_MOESM1_ESM.zip › code/dm_ga.c]

/* Evolutionary algorithm to optimise differentially regulated subnetworks.
The code has been developed starting from the publicly available implementation of the software:
GA: software developed at Kanpur Genetic Algorithms Laboratory:
http://www.iitk.ac.in/kangal/codes.shtml
*/


#include <stdio.h>
#include <math.h>
#include <string.h>
#include <stdlib.h>
//#include <malloc.h>
#include <stddef.h>


#define PRINT_REPORT 'n'
#define EVALUATE_FDR 1

#define FIT_JUST_TOPOLOGY 0
#define FIT_JUST_PVALUE 0
#define FIT_BOTH 1


#define ELITIST 1
#define DFS 1

#define DEBUGGING 0
/*
#ifdef DEBUGGING
#include <mcheck.h>
#endif
*/

int CD_ID;
int UC_ID;


int COMMUNITIES;
int N_NODES;
int N_EDGES;
int MAX_ACTIVE_NODES, MAX_ACTIVE_NODES_CD, MAX_ACTIVE_NODES_UC;


static const char input_nodes_file[];//   = "nodes_run1_communities.txt";
static const char input_network_file[]; // = "net_run1.txt";


//DM: constraints
#define DE_THRESHOLD 0.05
//double flip_prob=0.5;
double flip_prob=1.0;


//DM: clustering coeff
#define theta(X,Y)    ((X>=Y)? 1.:0.)
#define MIN(X,Y)	((X>Y)? Y:X)
#define ABSO(X)     ((X>=0.0)? X :-X)
#define NR_END 1
#define FREE_ARG char*


#define BITS_PER_BYTE 8
#define UINTSIZE (BITS_PER_BYTE*sizeof(unsigned))
//#define INFINITY 1e7
#define INFIN 1e7
#define EPSILON  1e-6
#define PI 3.1415927
#define MAXVECSIZE 30
#define MAXPOPSIZE 500
#define MAXCONSTR  10
#define TRUE 1
#define FALSE 0
#define square(x)  ((x)*(x))
/***** Current Objective Function ******/
#define yours  /* define your problem at the end in objfunc() */


FILE *tmp_out, *fp_plot_best_fits, *evaluation_out;
FILE *tmp_out_2;
FILE *fnet_fh, *fnet_CD_fh, *fnet_UC_fh;
FILE *f_fdr;

int EVALUATIONS=0;

//double FLIP_CONDITION; // = 0.0;
//double FLIP_CONDITION = (0.5*MAX_ACTIVE_NODES)/N_NODES;


/*=================
TYPE DEFINTIONS :
=================*/

//double test[100];

struct fn
{	int *idx; //[N_NODES];
	int *nodes;
};
typedef struct fn FIRST_NEIGHBOURS ;


struct nds
{	int *idx; //[N_NODES];
	int n_de_nodes_CD, n_de_nodes_UC, n_de_nodes; 
	int *de_nodes_CD, *de_nodes_UC;
	double *value1;    
	double *value2;	
};
typedef struct nds NODES ;

struct eds {
	int *idx1;//[N_EDGES];    
	int *idx2;//[N_EDGES];
};
typedef struct eds EDGES;

struct clust {
	double Cm, sigC;
	//int **epsi, *k; 
	int j,q,n_max,con;
	int Nbig; //= N_NODES;   // Input matrix can't be bigger than Nbig x Nbig
	int N;
	long i;	
	int got_los;//=0;
};
typedef struct clust CC;

struct ovlap {
	
	int **adj_mat, *k;
	int **active_edges;//[N_EDGES][2];
	
	int n_active_nodes;
	int n_active_edges;
	int *active_nodes;//[N_NODES];       
	
	int *active_nodes_result;//[N_NODES];          	
		
	double z_score_CD;
	double z_score_UC;
	double p_value_CD;
	double p_value_UC;
	
	CC cc;
	double avg_clust_coeff;	
	double fitness;
	double penalty;
	
};
typedef struct ovlap OVERLAP_NETWORK;

struct comm {
	
	int **adj_mat, *k;
	int **active_edges;//[N_EDGES][2];
	
	int n_active_nodes, n_active_nodes_CD, n_active_nodes_UC;
	int n_active_edges, n_active_edges_CD, n_active_edges_UC;
	
	int *active_nodes;//[N_NODES];          
	int *active_nodes_CD;//[N_NODES];          
	int *active_nodes_UC;//[N_NODES];

	int *active_nodes_result;//[N_NODES];          
	int *active_nodes_CD_result;//[N_NODES];          
	int *active_nodes_UC_result;//[N_NODES];
	
	double z_score_CD;
	double z_score_UC;
	double p_value_CD;
	double p_value_UC;
	
	double Q;
	double fitness;
	double penalty;
};
typedef struct comm COMMUNITIES_NETWORK;

struct net {
	//unsigned *chrom;           /* chrosome string      */	
	NODES nodes;
	EDGES edges;
	
	int **adj_mat;
	
	// If without communities
	OVERLAP_NETWORK overlap, overlap_bestever;
	
	// If with communities
	COMMUNITIES_NETWORK communities, communities_bestever;
	
};
typedef struct net NETWORK; 

struct indiv
{ double xreal[MAXVECSIZE];   /* real-coded variables */ 
  double xbin[MAXVECSIZE];          /* binary-coded variables */
  double obj,penalty; /* objective fn. etc. */
  double cons[MAXCONSTR];
  unsigned *chrom;           /* chrosome string      */
  int parent1;
  int parent2;             /* s.no. of parents     */
  int parent1_dm;
  int parent2_dm;             /* s.no. of parents     */
  int cross_net;
  int cross_var;         /* cross over variable  */
  unsigned *chrom_cd, *chrom_uc;           /* chrosome string      */
	
  //elitist selection
  int idx;
};
typedef struct indiv INDIVIDUAL ;
typedef INDIVIDUAL *POPULATION ;        /* array of individuals */

struct myData {
	double data;
	int orig_pos; // will hold the original position of data on your array
};


/*====================
FUNCTION PROTOTYPES :
====================*/
double   objective();
double   randomperc();
double   get_beta();
double   get_delta();

void writeindv(INDIVIDUAL);
void dm_writechrom(unsigned *chrom);
//void copy_individual(INDIVIDUAL *indiv1,INDIVIDUAL *indiv2);


/*==================
GLOBAL VARIABLES  :
==================*/
int     pop_size,               /* Population Size                      */
  gen_no,                 /* Current generation number            */
  max_gen,                /* Maximum no. of generations           */
  no_xover,               /* No. of cross overs done              */
  no_mutation,binmut,            /* No. of mutations done                */
  best_ever_gen,          /* Generation no. of best ever indiv.   */
  nvar_bin,                /* Number of total design variables     */
  nvar_real,
  lchrom,                 /* Length of chromosome                 */
  chromsize,              /* Number of bytes needed to store
			     lchrom strings          */
  maxrun,                 /* Maxm no. of GA runs for each set of
			     parameter values          */
  run,                    /* Actual run no.                       */
  SHARING,                /* Flag for Sharing ( True / False)     */
  REPORT,                 /* Flag for Full reports (True/False)   */
  RIGID,                  /* Flag for rigid boundaries (T/F)      */
  tourneylist[MAXPOPSIZE],/* List of indices of individuals for
			     tournament selection routine    */
  tourneypos,             /* Current position of tournament       */
  tourneysize,            /* Tournament size ( = 2 for binary )   */
  MINM,                   
  nc,                     /* Number of constraints */
  critical_size;          /* subpopulation size used in TS (0.25*N)  */

int chr_len[MAXVECSIZE];   /* chrom length for each variable */

double   seed,                   /* Random seed number                   */
  basic_seed,             /* Basic seed number                    */
  n_distribution_c, n_distribution_m,
  p_xover,                /* Cross over probability               */
  p_mutation_bin,p_mutation_real, /* Mutation probability                 */
  sum_obj,                /* Sum of objective fn. values          */
  avg_obj,                /* Average of objective fn. values      */
  max_obj,                /* Maximum objective fn. value          */
  min_obj,                /* Minimum objective fn. value          */
  minx_bin[MAXVECSIZE],       /* Minimum and maximum values of design */
  maxx_bin[MAXVECSIZE],       /*        variables in a population     */
  minx_real[MAXVECSIZE],       /* Minimum and maximum values of design */
  maxx_real[MAXVECSIZE],       /*        variables in a population     */
  xbin_lower[MAXVECSIZE],    /* Lower and Upper bounds on each       */
  xbin_upper[MAXVECSIZE],    /*        design variable               */
  xreal_lower[MAXVECSIZE],    /* Lower and Upper bounds on each       */
  xreal_upper[MAXVECSIZE],    /*        design variable               */
  sigma_share;            /* Sharing distance                     */


double rand_change;

POPULATION oldpop, newpop;      /* Old and New populations              */
INDIVIDUAL best_ever,current_best;           /* Best fit individual till current gen.*/

INDIVIDUAL ind_result; 

NETWORK network;
FIRST_NEIGHBOURS first_neigh;


//DM: clustering coefficient
int *ivector(long, long);
int **imatrix(long, long, long, long);
void free_ivector(int *v, long nl, long nh);
void free_imatrix(int **m, long nrl, long nrh, long ncl, long nch);
//
void clustering_coeff();

char *join(const char* s1, const char* s2)
{
    char* result = malloc(strlen(s1) + strlen(s2) + 1);
	
    if (result) 
    {
        strcpy(result, s1);
        strcat(result, s2);
    }
	
    return result;
}


int count_active_nodes(unsigned *chrom){
	
	int n_ones, i, *array;
	
	array=malloc(N_NODES * sizeof(int));
	
	n_ones = chromosome_to_array(chrom, array, N_NODES);
	
	free(array);
	
	return n_ones;
}


void dm_print_active_nodes(unsigned *chrom){
	
	int n_ones, i, *array;
	
	array=malloc(N_NODES * sizeof(int));
	
	n_ones = chromosome_to_array(chrom, array, N_NODES);
	
	
	for (i=0; i<N_NODES; i++) {
		if (array[i]==1) {
			printf("%d\n",network.nodes.idx[i]);
		}
	}
	
	free(array);
	
	return;
}

void dm_initialize_memory(){

	int i, rows, cols;
	

	network.nodes.idx=malloc(N_NODES * sizeof(int));
	network.nodes.de_nodes_CD=malloc(N_NODES * sizeof(int));
	network.nodes.de_nodes_UC=malloc(N_NODES * sizeof(int));
	
	network.nodes.value1 = malloc(N_NODES * sizeof(double));
	network.nodes.value2 = malloc(N_NODES * sizeof(double));	
	
	network.edges.idx1=malloc(N_EDGES * sizeof(int));
	network.edges.idx2=malloc(N_EDGES * sizeof(int));
	
	
	rows=N_NODES;
	cols=N_NODES;
	network.adj_mat = (int **)malloc(rows * sizeof(int*));
	for(i = 0; i < rows; i++) 
		network.adj_mat[i] = (int *)malloc(cols * sizeof(int));
	
	first_neigh.idx    =malloc(N_NODES * sizeof(int));
	first_neigh.nodes  =malloc(N_NODES * sizeof(int));
	
	
	if (COMMUNITIES) {
				
		rows=N_NODES;
		cols=N_NODES;
		network.communities.adj_mat = (int **)malloc(rows * sizeof(int*));
		for(i = 0; i < rows; i++) 
			network.communities.adj_mat[i] = (int *)malloc(cols * sizeof(int));
		
		network.communities_bestever.adj_mat = (int **)malloc(rows * sizeof(int*));
		for(i = 0; i < rows; i++) 
			network.communities_bestever.adj_mat[i] = (int *)malloc(cols * sizeof(int));
		
		network.communities.k=malloc(N_NODES * sizeof(int));
		network.communities_bestever.k=malloc(N_NODES * sizeof(int));
		
		rows=N_EDGES;
		cols=2;
		network.communities.active_edges = (int **)malloc(rows * sizeof(int*));
		for(i = 0; i < rows; i++) 
			network.communities.active_edges[i] = (int *)malloc(cols * sizeof(int));
		
		network.communities_bestever.active_edges = (int **)malloc(rows * sizeof(int*));
		for(i = 0; i < rows; i++) 
			network.communities_bestever.active_edges[i] = (int *)malloc(cols * sizeof(int));
		
		network.communities.active_nodes=malloc(N_NODES * sizeof(int));
		network.communities_bestever.active_nodes=malloc(N_NODES * sizeof(int));		

		network.communities.active_nodes_CD=malloc(N_NODES * sizeof(int));
		network.communities_bestever.active_nodes_CD=malloc(N_NODES * sizeof(int));		

		network.communities.active_nodes_UC=malloc(N_NODES * sizeof(int));
		network.communities_bestever.active_nodes_UC=malloc(N_NODES * sizeof(int));		

		network.communities.active_nodes_result=malloc(N_NODES * sizeof(int));
		network.communities.active_nodes_CD_result=malloc(N_NODES * sizeof(int));		
		network.communities.active_nodes_UC_result=malloc(N_NODES * sizeof(int));
		
		
	}
	else {
		rows=N_NODES;
		cols=N_NODES;
		network.overlap.adj_mat = (int **)malloc(rows * sizeof(int*));
		for(i = 0; i < rows; i++) 
			network.overlap.adj_mat[i] = (int *)malloc(cols * sizeof(int));
		
		network.overlap_bestever.adj_mat = (int **)malloc(rows * sizeof(int*));
		for(i = 0; i < rows; i++) 
			network.overlap_bestever.adj_mat[i] = (int *)malloc(cols * sizeof(int));
		
		network.overlap.k=malloc(N_NODES * sizeof(int));
		network.overlap_bestever.k=malloc(N_NODES * sizeof(int));
		
		rows=N_EDGES;
		cols=2;
		network.overlap.active_edges = (int **)malloc(rows * sizeof(int*));
		for(i = 0; i < rows; i++) 
			network.overlap.active_edges[i] = (int *)malloc(cols * sizeof(int));
		
		network.overlap_bestever.active_edges = (int **)malloc(rows * sizeof(int*));
		for(i = 0; i < rows; i++) 
			network.overlap_bestever.active_edges[i] = (int *)malloc(cols * sizeof(int));
		
		network.overlap.active_nodes=malloc(N_NODES * sizeof(int));
		network.overlap_bestever.active_nodes=malloc(N_NODES * sizeof(int));		
		
		network.overlap.active_nodes_result=malloc(N_NODES * sizeof(int));
		
	}


	
	return;
}

void dm_finalize_memory(){
	
	int i, rows, cols;

	//free_ivector(network.nodes.idx,0,N_NODES-1);

	free(network.nodes.idx);
	free(network.nodes.de_nodes_CD);
	free(network.nodes.de_nodes_UC);
	
	free(network.nodes.value1);	
	free(network.nodes.value2);
	
	free(network.edges.idx1);
	free(network.edges.idx2);

	rows=N_NODES;
	cols=N_NODES;
	for(i = 0; i < rows; i++) 
		free(network.adj_mat[i]);
	free(network.adj_mat);
	
	free(first_neigh.idx);
	free(first_neigh.nodes);
	
	
	if (COMMUNITIES) {
		rows=N_NODES;
		cols=N_NODES;
		for(i = 0; i < rows; i++) 
			free(network.communities.adj_mat[i]);
		free(network.communities.adj_mat);
		
		for(i = 0; i < rows; i++) 
			free(network.communities_bestever.adj_mat[i]);
		free(network.communities_bestever.adj_mat);
		
		free(network.communities.k);
		free(network.communities_bestever.k);
		
		rows=N_EDGES;
		cols=2;
		for(i = 0; i < rows; i++) 
			free(network.communities.active_edges[i]);
		free(network.communities.active_edges);
		
		for(i = 0; i < rows; i++) 
			free(network.communities_bestever.active_edges[i]);
		free(network.communities_bestever.active_edges);
		
		free(network.communities.active_nodes);
		free(network.communities_bestever.active_nodes);
		
		free(network.communities.active_nodes_CD);
		free(network.communities_bestever.active_nodes_CD);

		free(network.communities.active_nodes_UC);
		free(network.communities_bestever.active_nodes_UC);

		
		free(network.communities.active_nodes_result);
		free(network.communities.active_nodes_CD_result);
		free(network.communities.active_nodes_UC_result);
		
		
	}
	else {
		rows=N_NODES;
		cols=N_NODES;
		for(i = 0; i < rows; i++) 
			free(network.overlap.adj_mat[i]);
		free(network.overlap.adj_mat);
		
		for(i = 0; i < rows; i++) 
			free(network.overlap_bestever.adj_mat[i]);
		free(network.overlap_bestever.adj_mat);
		
		free(network.overlap.k);
		free(network.overlap_bestever.k);
		
		rows=N_EDGES;
		cols=2;
		for(i = 0; i < rows; i++) 
			free(network.overlap.active_edges[i]);
		free(network.overlap.active_edges);
		
		for(i = 0; i < rows; i++) 
			free(network.overlap_bestever.active_edges[i]);
		free(network.overlap_bestever.active_edges);
		
		free(network.overlap.active_nodes);
		free(network.overlap_bestever.active_nodes);

		free(network.overlap.active_nodes_result);
		
	}


	
	return;
}


int bfs(int v, int **a, int dim_a, int *reach, int max_size, int *count, int *q, int *r, int *f)
{
	int i, r_tmp, last, f_tmp;
	
	for(i=0;i<dim_a;i++)
		if(a[v][i] && !reach[i]){
			r_tmp=++(*r);
			//printf("\nr_tmp=%d\n",r_tmp);
			q[r_tmp]=i;
			//q[++(*r)]=i;
			//printf("\n%d->%d\n",v,i);			
		}
	
	if( (*f) <= (*r) )
	{
		reach[q[(*f)]]=1;
		(*count)=0;
		for (i=0; i<dim_a; i++) {
			(*count)+=reach[i];
		}
		//printf("q[%d]=%d\n",*f,q[(*f)]);
		//printf("reach[%d]=%d\n",q[(*f)],reach[q[(*f)]]);	
		if (*count<max_size) {
			f_tmp=(*f);
			bfs(q[(*f)++], a, dim_a, reach, max_size, count, q, r, f);
		}
	}
	
	last=q[(*f)];
	
	return last;
}


void dfs(int v, int **a, int dim_a, int *reach, int max_size, int *count){
	
	int i,j;
	
	reach[v]=1;
	(*count)++;
	for(i=0;i<dim_a;i++){
		if(a[v][i]==1 && reach[i]==0){
			//fprintf(tmp2_out,"\n%d->%d\n",v,i);
			if (*count<max_size) {
				//printf("\n%d->%d\n",v,i);
				dfs(i, a, dim_a, reach, max_size, count);
			}
			
		}
	}
	
	return;
}


int connected_subnetwork(int ri, int **a, int dim_a, int *reach, int max_size){
	
	int i, j, count=0;
	int r=-1,f=0, last;
	int *q, max_size_q=1000;

	
	for(i=0;i<dim_a;i++)
		reach[i]=0;
		
	if (DFS) {
		dfs(ri, a, dim_a, reach, max_size, &count);
	} else {
		q=malloc(10*(dim_a) * sizeof(int));
		
		for(i=0;i<dim_a;i++)
			q[i]=0;

		last=bfs(ri, a, dim_a, reach, max_size, &count, q, &r, &f);
		if (r>=max_size_q) {
			printf("\nERROR connected_subnetwork(): in bfs() r>=max_size_q\n\n");
			exit(-1);
		}
			
		free(q);
	}
	
	
	return count;
}


int select_connected_subnet_overlap(unsigned *chrom){

	int i,j;
	int k,rows,cols,count=0;
	int n=N_NODES;
	int *connected_nodes;
	int max_size=MAX_ACTIVE_NODES;
	int ri, rn;
	int n_ones;
	

	connected_nodes=malloc(n * sizeof(int));
	
	ri=RandomInteger(0,N_NODES-1);
	
	count = connected_subnetwork(ri, network.adj_mat, n, connected_nodes, max_size);

	n_ones = array_to_chromosome(connected_nodes, N_NODES, chrom);
	if (n_ones!=max_size) {
		printf("\nri=%d\tnet_idx=%d\n",ri,network.nodes.idx[ri]);
		dm_print_active_nodes(chrom);
	}
	
	
	free(connected_nodes);
	
	return MAX_ACTIVE_NODES;
}

int select_connected_subnet_communities(INDIVIDUAL *indiv){
	
	int i,j,fi,fj,fN;
	int k,rows,cols,count=0;
	int N=N_NODES;
	int *connected_nodes_cd, *connected_nodes_uc, *connected_nodes;
	int **mat, *free_nodes, *connected_free_nodes_uc;
	int max_size_cd=MAX_ACTIVE_NODES_CD;
	int max_size_uc=MAX_ACTIVE_NODES_UC;	
	int ri1, ri2, rn;
	int n_ones, n_ones_cd, n_ones_uc;
	int n_active_nodes, n_active_nodes_cd, n_active_nodes_uc;
	int check_count;
	int n_resamples=N_NODES;

	
	
	connected_nodes   =malloc(N * sizeof(int));
	connected_nodes_cd=malloc(N * sizeof(int));
	connected_nodes_uc=malloc(N * sizeof(int));
	
	rows=N; cols=rows;
	mat = (int **)malloc(rows * sizeof(int*));
	for(i = 0; i < rows; i++) 
		mat[i] = (int *)malloc(cols * sizeof(int));
	
	free_nodes=malloc(rows * sizeof(int));
	connected_free_nodes_uc=malloc(rows * sizeof(int));
	
	for (i=0; i<N_NODES; i++) {
		connected_nodes[i]=0;
		connected_nodes_cd[i]=0;
		connected_nodes_uc[i]=0;
		for (j=0; j<N_NODES; j++) {
			mat[i][j]=0;
		}
		free_nodes[i]=0;
		connected_free_nodes_uc[i]=0;
	}
	
	
	ri1=RandomInteger(0,N_NODES-1);
	ri2=ri1;
	while (ri2==ri1) {
		ri2=RandomInteger(0,N_NODES-1);
	}
	
	 
	count = connected_subnetwork(ri1, network.adj_mat, N, connected_nodes_cd, max_size_cd);
	
	
	fi=0;
	for (i=0; i<N; i++) {	
		if (!connected_nodes_cd[i]){
			free_nodes[fi]=i;
			fi++;
		}
	}	
	fN=fi;
	if (fN!=N-max_size_cd) {
		printf("\nERROR: select_connected_subnet_communities(): fN!=N-max_size_cd\n\n");
		exit(-1);
	}
	
	for (fi=0; fi<fN; fi++) {		
		for (fj=0; fj<fN; fj++) {
			mat[fi][fj]=network.adj_mat[free_nodes[fi]][free_nodes[fj]];
		}
	}
	
	
	count=0;
	while (count!=MAX_ACTIVE_NODES_UC) {
		count = connected_subnetwork(ri2, mat, fN, connected_free_nodes_uc, max_size_uc);
		do {
			ri2=RandomInteger(0,N_NODES-1);
		} while (ri2==ri1); 
		
	}
	
    
	n_active_nodes=0;
	n_active_nodes_cd=0;
	n_active_nodes_uc=0;	
	for (i=0; i<N; i++) {
		connected_nodes[i]=0;
		//connected_nodes_uc[i]=0;
		if (connected_nodes_cd[i]==1) {
			connected_nodes[i]=1;
			n_active_nodes++;
			n_active_nodes_cd++;
		}
	}
	//printf("\nn_active_nodes_cd=%d = n_active_nodes=%d\n\n", n_active_nodes_cd, n_active_nodes);
	for (fi=0; fi<fN; fi++) {	
		if (connected_free_nodes_uc[fi]==1) {
			connected_nodes_uc[free_nodes[fi]]=1;
			n_active_nodes++;	
			n_active_nodes_uc++;
			if (connected_nodes[free_nodes[fi]]==1) {
				printf("\nERROR: select_connected_subnet_communities(): overlap in CD UC init\n\n");
				exit(-1);
			} else {
				connected_nodes[free_nodes[fi]]=1;
			}
		} 		
	}
	//printf("\nn_active_nodes_uc=%d = n_active_nodes=%d\n\n", n_active_nodes_uc, n_active_nodes);
	if (n_active_nodes!=MAX_ACTIVE_NODES || n_active_nodes_cd!=MAX_ACTIVE_NODES_CD || n_active_nodes_uc!=MAX_ACTIVE_NODES_UC) {
		printf("\nERROR: select_connected_subnet_communities(): n_active_nodes(cd,uc)!=MAX_ACTIVE_NODES(CD,UC)\n\n");
		printf("n_active_nodes=%d\tMAX_ACTIVE_NODES=%d\n", n_active_nodes, MAX_ACTIVE_NODES);
		exit(-1);
	}

	n_ones_cd = array_to_chromosome(connected_nodes_cd, N_NODES, indiv->chrom_cd);
	n_ones_uc = array_to_chromosome(connected_nodes_uc, N_NODES, indiv->chrom_uc);
	n_ones    = array_to_chromosome(connected_nodes, N_NODES, indiv->chrom);
	
	if (n_ones!=MAX_ACTIVE_NODES || n_ones_cd!=MAX_ACTIVE_NODES_CD || n_ones_uc!=MAX_ACTIVE_NODES_UC ||(n_ones_cd+n_ones_uc!=n_ones)) {
		printf("\nERROR: select_connected_subnet_communities(): n_ones error\n\n");
		printf("n_ones_cd+n_ones_uc=n_ones / %d + %d != %d",n_ones_cd,n_ones_uc,n_ones);
		exit(-1);
	}
	
	
	
	free(connected_nodes);
	free(connected_nodes_cd);
	free(connected_nodes_uc);
	
	free(connected_free_nodes_uc);
	free(free_nodes);
	for(i = 0; i < rows; i++) 
		free(mat[i]);
	free(mat);
	
	
	return n_ones;
}

int Nearest_Neighbours_Old(node_idx, ptr_first_neigh)
int node_idx; 
FIRST_NEIGHBOURS *ptr_first_neigh;
{
	
	int i,j,k;
	int n;
	
	
	for (i=0; i<N_NODES; i++) {
		ptr_first_neigh->idx[i]  = -1;
		ptr_first_neigh->nodes[i]= -1;
	}
	
	n=0;
	for (i=0; i<N_EDGES; i++) {
		
		if (network.edges.idx1[i]==network.nodes.idx[node_idx]) {
			ptr_first_neigh->nodes[n]=network.edges.idx2[i];
			n++;
		}
		else if(network.edges.idx2[i]==network.nodes.idx[node_idx]){
			ptr_first_neigh->nodes[n]=network.edges.idx1[i];	
			n++;
		}
	}
	
	for (j=0; j<n; j++) {
		if (ptr_first_neigh->nodes[j]>0) {
			for (k=0; k<N_NODES; k++) {
				if (ptr_first_neigh->nodes[j]==network.nodes.idx[k]) {
					ptr_first_neigh->idx[k]=1;
				}
			}
		}
		else {
			printf("\n\nError in Nearest_Neighbours()\n\n");
			exit(-1);
		}
		
	}
	
	return n;
}

int Nearest_Neighbours(int node_idx, FIRST_NEIGHBOURS *ptr_first_neigh)
{
	
	int i,j,k;
	int n=0;
	
	//printf("\nnode_idx=%d\n\n",node_idx);
	
	for (i=0; i<N_NODES; i++) {
		if (network.adj_mat[node_idx][i]==1) {
			ptr_first_neigh->idx[i]  = i;
			ptr_first_neigh->nodes[i]= network.nodes.idx[i];
			n++;
		}
		else {
			ptr_first_neigh->idx[i]  = -1;
			ptr_first_neigh->nodes[i]= -1;
		}
	}

	return n;
}


/*====================================================================
 DM: normal cumulative distribution function :
 ====================================================================*/

double cdf(z) 
double z;
{
    if (z >  6.0) { return 1.0; }; // this guards against overflow 
    if (z < -6.0) { return 0.0; };
	
    double b1 =  0.31938153; 
    double b2 = -0.356563782; 
    double b3 =  1.781477937;
    double b4 = -1.821255978;
    double b5 =  1.330274429; 
    double p  =  0.2316419; 
    double c2 =  0.3989423; 
	
    double a=fabs(z); 
    double t = 1.0/(1.0+a*p); 
    double b = c2*exp((-z)*(z/2.0)); 
    double n = ((((b5*t+b4)*t+b3)*t+b2)*t+b1)*t; 
    n = 1.0-b*n; 
    if ( z < 0.0 ) n = 1.0 - n; 
    return n; 
};


/*====================================================================
 DM: z score to one tailed p value :
 ====================================================================*/

double zscore2pvalue(z)
double z;
{	
	double pvalue1,pvalue2;
	double err=1e-7;
	

	//pvalue1 = 1-cdf(z); //Right-tailed P-value (Z > 1)
	pvalue1 = 1-cdf(fabs(z)); //Right-tailed P-value (Z > 1)
	pvalue2 = 2*pvalue1;
	
	if (pvalue2>(1.0+err)) {
		printf("z=%le\tpvalue1=%le\tpvalue2=%1.20le\n",fabs(z),pvalue1,pvalue2);
		exit(EXIT_FAILURE);
	}
	else if (pvalue2>1.0)
		pvalue2=1.0;
	
	return pvalue2; // Two-tailed P-value (|Z| > 1)
}


/*====================================================================
 DM: SUBROUTINE FOR INPUTTING NETWORK NODES :
 ====================================================================*/

void dm_input_nodes(in_nodes)
FILE *in_nodes;
{
	int i,idx,comm_id;
	double value1, value2;
	double p1, p2;
	int p1_de, p2_de;


	network.nodes.n_de_nodes_CD=0;
	network.nodes.n_de_nodes_UC=0;
	network.nodes.n_de_nodes   =0;
	
	fprintf(tmp_out,"Node\tCommunity\tZ_CD\tZ_UC\tp_CD\tp_UC\tCD_DE\tUC_DE\n");
	
	for(i=0;i<N_NODES;i++){
		fscanf(in_nodes,"%d",  &idx);
		fscanf(in_nodes,"%d",  &comm_id);
		fscanf(in_nodes,"%lf", &value1);
		fscanf(in_nodes,"%lf", &value2);
	
		network.nodes.idx[i]   =idx;  
		network.nodes.value1[i]=value1;
		network.nodes.value2[i]=value2;	  
	  
		p1=zscore2pvalue(value1);
		p2=zscore2pvalue(value2);
		
		p1_de=0; p2_de=0;
		if (p1<DE_THRESHOLD){
			network.nodes.de_nodes_CD[i]=1;
			network.nodes.n_de_nodes_CD+=1;
			network.nodes.n_de_nodes+=1;						
			p1_de=1;
		}
		else
			network.nodes.de_nodes_CD[i]=0;

		if (p2<DE_THRESHOLD){
			network.nodes.de_nodes_UC[i]=1;
			network.nodes.n_de_nodes_UC+=1;
			if (!p1_de) {
				network.nodes.n_de_nodes+=1;
			}			
			p2_de=1;
		}
		else
			network.nodes.de_nodes_UC[i]=0;		
		
		if (COMMUNITIES) {
            if (comm_id==CD_ID){
                network.communities.active_nodes_result[i]=1;
                network.communities.active_nodes_CD_result[i]=1;		
                network.communities.active_nodes_UC_result[i]=0;									
            } else if (comm_id==UC_ID){
                network.communities.active_nodes_result[i]=1;
                network.communities.active_nodes_CD_result[i]=0;		
                network.communities.active_nodes_UC_result[i]=1;						
            } else {
                network.communities.active_nodes_result[i]=0;
                network.communities.active_nodes_CD_result[i]=0;		
                network.communities.active_nodes_UC_result[i]=0;						
            }
		} else {
            if (comm_id==CD_ID){
                network.overlap.active_nodes_result[i]=1;
            } else {
                network.overlap.active_nodes_result[i]=0;
            }
        }
		fprintf(tmp_out,"%d\t%d\t%le\t%le\t%le\t%le\t%d\t%d\n",
				network.nodes.idx[i],comm_id,network.nodes.value1[i],network.nodes.value2[i],p1,p2,p1_de,p2_de);
		
	}
	
	
	printf("N DE CD = %d\t N DE UC = %d\n",network.nodes.n_de_nodes_CD, network.nodes.n_de_nodes_UC);
	
	
	return;
}

/*====================================================================
 DM: SUBROUTINE FOR INPUTTING NETWORK :
 ====================================================================*/

void dm_input_network(in_net)
FILE *in_net;
{
	int i,j,k,idx1,idx2,n=0;
	

	for (j=0; j<N_NODES; j++) {
		for (k=0; k<N_NODES; k++) {		
			network.adj_mat[j][k]=0;
		}
	}
		
	for(i=0;i<N_EDGES;i++){	
		fscanf(in_net,"%d",  &idx1);
		fscanf(in_net,"%d",  &idx2);	
		
		network.edges.idx1[i]=idx1;
		network.edges.idx2[i]=idx2;		
		
		for (j=0; j<N_NODES; j++) {	
			
			if (idx1==network.nodes.idx[j]) {
				for (k=0; k<N_NODES; k++) {
					if (idx2==network.nodes.idx[k]) {
						network.adj_mat[j][k]=1;
						network.adj_mat[k][j]=1;						
					}
				}
			}
			
			if (idx2==network.nodes.idx[j]) {
				for (k=0; k<N_NODES; k++) {
					if (idx1==network.nodes.idx[k]) {
						network.adj_mat[j][k]=1;	
						network.adj_mat[k][j]=1;							
					}
				}
			}
			
		}
		
	}

	
	return;
}

/*====================================================================
 DM: SUBROUTINE FOR INPUTTING GLOBAL PARAMETERS :
 ====================================================================*/
void dm_input_parameters(in_par,in)
FILE *in,*in_par;
{
	int k;
	char ans;
	
	//////
	fscanf(in_par,"%d",&COMMUNITIES);
	fscanf(in_par,"%d",&N_NODES);
	fscanf(in_par,"%d",&N_EDGES);
	if (COMMUNITIES) {
		fscanf(in_par,"%d",&MAX_ACTIVE_NODES_CD);
		fscanf(in_par,"%d",&MAX_ACTIVE_NODES_UC);	
		MAX_ACTIVE_NODES=MAX_ACTIVE_NODES_CD+MAX_ACTIVE_NODES_UC;
		fscanf(in_par,"%d",&CD_ID);
		fscanf(in_par,"%d",&UC_ID);
        
	} else {
		fscanf(in_par,"%d",&MAX_ACTIVE_NODES);
		fscanf(in_par,"%d",&CD_ID);
		fscanf(in_par,"%d",&UC_ID);
	}


	
	
	printf("\nCommunities : %d",COMMUNITIES);
	printf("\nN_NODES : %d",N_NODES);
	printf("\nN_EDGES : %d",N_EDGES);
	printf("\nMAX_ACTIVE_NODES : %d",MAX_ACTIVE_NODES);
	if (COMMUNITIES) {
		printf("\nMAX_ACTIVE_NODES CD - UC : %d - %d\n",MAX_ACTIVE_NODES_CD, MAX_ACTIVE_NODES_UC);
	} 
	
	
	/////	
	
	
	printf("       ");
	puts("::::::::::::::::::::::::::::::::::::::::::::::::::::::::::");
	printf("       ");
	puts("::::::::       REAL-CODED GENETIC ALGORITHM        :::::::");
	printf("       ");
	puts("::::::::       ============================        :::::::");
	printf("       ");
	puts("::::::::  Kalyanmoy Deb and his students at KanGAL :::::::");
	printf("       ");
	puts("::::::::            All rights reserved.           :::::::");
	printf("       ");
	puts("::::::::::::::::::::::::::::::::::::::::::::::::::::::::::");
	
	
	printf("\nHow many generations ? ------------- : ");
	fscanf(in,"%d",&max_gen);
	printf("%d",max_gen);
	
	printf("\nPopulation Size ? ------------------ : ");
	fscanf(in,"%d", &pop_size );
	printf("%d",pop_size);
	if (pop_size > MAXPOPSIZE)
	{
        printf("\n Increase the value of MAXPOPSIZE in program");
        printf("  and re-run the program");
        exit(-1);
	}

	printf("\nNumber of binary-coded variables (Maximum %d) ---- : ",MAXVECSIZE);
	fscanf(in,"%d",&nvar_bin);
	printf("%d",nvar_bin);

	printf("\nNumber of real-coded variables (Maximum %d) ---- : ",MAXVECSIZE);
	fscanf(in,"%d",&nvar_real);
	printf("%d",nvar_real);

	if (nvar_bin > 0)
		for (k=0, lchrom = 0; k < nvar_bin; k++)
		{
			printf("\nString length and Lower and Upper bounds of xbin[%d] ----- : ",k+1);
			//fscanf(in,"%d %lf %lf",&chr_len[k],&xbin_lower[k],&xbin_upper[k]);
			//Careful
		    chr_len[k] = N_NODES;
			xbin_lower[k] = 0.0;
			xbin_upper[k] = 1e9;
			printf("%d %lf %lf\n", chr_len[k], xbin_lower[k], xbin_upper[k]);
			lchrom += chr_len[k];
		}

	if (nvar_real > 0)
		for (k=0; k < nvar_real; k++)
		{
			printf("\nLower and Upper bounds of xreal[%d] ----- : ",k+1);
			fscanf(in,"%lf %lf",&xreal_lower[k],&xreal_upper[k]);
			printf("%lf %lf\n",xreal_lower[k],xreal_upper[k]);
		}
	
    // to modify
	if (nvar_real > 0) {
		printf("\n Are the real-parameter bounds rigid ? (y/n) ");
		do { ans = getchar(); } while (ans!= 'y' && ans !='n');
		if (ans == 'y')      RIGID = TRUE;
		else  RIGID = FALSE;
	} 

	printf("\nparameter-space niching to be done ? (y/n) --------- : ");
	//do { ans = getchar(); } while (ans!= 'y' && ans !='n');
	ans = 'n';
	printf("%c",ans);
	if (ans == 'y')
	{ SHARING = TRUE;
		printf("\nNiching parameter value  ? --------------- : ");
		scanf("%lf",&sigma_share);
	}
	else  SHARING = FALSE;
	
	printf ("\n Reports to be printed ? (y/n) ");
	ans = PRINT_REPORT;
	printf("%c",ans);	
	//do { ans = getchar(); } while (ans!= 'y' && ans !='n');
	if (ans == 'y') REPORT = TRUE;
	else            REPORT = FALSE;
	
	printf("\n How many runs ? ");
	fscanf(in,"%d",&maxrun);
	printf("%d",maxrun);
	tourneysize=2;
	
	printf("\nCross Over Probability? (0 to 1): ");
	fscanf(in,"%lf",&p_xover);
	printf("%lf",p_xover);
	
	if (nvar_bin > 0) 
	{
		printf("\nMutation Probability for binary strings? (0 to 1) : ");
		fscanf(in,"%lf",&p_mutation_bin);
		printf("%lf",p_mutation_bin);
	}
	// to mod
	if (nvar_real > 0) 
	{
		printf("\nMutation Probability for real variables? (0 to 1) : ");
		scanf("%lf",&p_mutation_real);
	}
	// to mod
	if (nvar_real > 0)
	{
		printf("\n Give distr. index for SBX and mutation? ");
		scanf("%lf %lf",&n_distribution_c,&n_distribution_m);
	}
	
	printf("\n Give random seed (0 to 1.0) ");
	fscanf(in,"%lf",&basic_seed);
	printf("%lf\n",basic_seed);
		
	critical_size = pop_size/4;
	input_app_parameters();

	
	return;
	
}

/*====================================================================
 Copys contents of one individual into another.
 ====================================================================*/
copy_individual(indiv1,indiv2)
INDIVIDUAL *indiv1, *indiv2;
{
	int k;
	
	if (indiv1==NULL) error_ptr_null("indiv1 in copy_individual");
	if (indiv2==NULL) error_ptr_null("indiv2 in copy_individual");
	
	for (k=0; k < nvar_bin; k++)
		indiv2->xbin[k] = indiv1->xbin[k];
	for (k=0; k < nvar_real; k++)
		indiv2->xreal[k] = indiv1->xreal[k];
	for (k=0; k < nc; k++)
		indiv2->cons[k] = indiv1->cons[k];
	indiv2->obj = indiv1->obj;
	indiv2->penalty = indiv1->penalty;
	indiv2->parent1 = indiv1->parent1;
	indiv2->parent2 = indiv1->parent2;
	indiv2->cross_var = indiv1->cross_var;
	for (k=0; k < chromsize; k++){
		indiv2->chrom[k]    = indiv1->chrom[k];
		indiv2->chrom_cd[k] = indiv1->chrom_cd[k];
		indiv2->chrom_uc[k] = indiv1->chrom_uc[k];	   
	}
	
	indiv2->parent1_dm = indiv1->parent1_dm;
	indiv2->parent2_dm = indiv1->parent2_dm;
	indiv2->cross_net  = indiv1->cross_net;
	
}

/*====================================================================
DM: Initialses zero'th generation and global parameters
 ====================================================================*/
void dm_initialize_old(int run)
{
	double u;
	int k,k1,i,j,j1,stop,idx,n_idx;
	double temp[MAXVECSIZE],coef;
	unsigned mask=1,nbytes;
	double fitfun;
	int N;
	int test;
	int n_ones;

	
	randomize();
	app_initialize();
		
	oldpop = (INDIVIDUAL *)malloc(pop_size*sizeof(INDIVIDUAL));
	newpop = (INDIVIDUAL *)malloc(pop_size*sizeof(INDIVIDUAL));
	
	
	if (oldpop == NULL) nomemory("oldpop in initialize()");
	if (newpop == NULL) nomemory("newpop in initialize()");
	
	chromsize = (lchrom/UINTSIZE);
	if(lchrom%UINTSIZE) chromsize++;
	nbytes = chromsize*sizeof(unsigned);
	if (nvar_bin > 0){
				
		for(j = 0; j < pop_size; j++)
		{
			if((oldpop[j].chrom = (unsigned *) malloc(nbytes)) == NULL)
				nomemory("oldpop chromosomes");
			
			if((newpop[j].chrom = (unsigned *) malloc(nbytes)) == NULL)
				nomemory("newpop chromosomes");
		}		
	}
	
	if (nvar_bin > 0)
	{
		if((best_ever.chrom = (unsigned *) malloc(nbytes)) == NULL)
			nomemory("best_ever chromosomes");
		if((current_best.chrom = (unsigned *) malloc(nbytes)) == NULL)
			nomemory("current_best chromosomes");
	}
	
	
	for (k=0; k < pop_size; k++)
	{
		oldpop[k].obj = 0.0;
		oldpop[k].parent1 = oldpop[k].parent2 = 0;
		oldpop[k].penalty = 0.0; oldpop[k].cross_var = 0;
		for (j=0; j < nc; j++)
			oldpop[k].cons[j] = 0.0;
		
		for (j=0; j < nvar_real; j++)
		{
			u = randomperc();
			oldpop[k].xreal[j] = xreal_lower[j] * (1-u) + xreal_upper[j] * u;
		}
		
		idx=0;
		n_ones=0;
		for(k1 = 0; k1 < chromsize; k1++)
		{
			oldpop[k].chrom[k1] = 0;
			if(k1 == (chromsize-1)){
				stop = lchrom - (k1*UINTSIZE);
			}
			else{
				stop = UINTSIZE;
			}
			/* A fair coin toss */
			
			idx=0;
			for(j1 = 1; j1 <= stop; j1++)
			{
				
				if (stop==UINTSIZE) {
					n_idx = (32*(k1+1)-1)-idx;
				}
				else {
					n_idx = ((32*k1+stop)-1)-idx;
				}

				
				if (1==1 || n_ones<MAX_ACTIVE_NODES) {
										
					test=flip(0.1);
					if(test){					
						oldpop[k].chrom[k1] = oldpop[k].chrom[k1]|mask;
						n_ones+=1;
					}
					
				}
				
				
				//FLIP_CONDITION
				if (j1 != stop) oldpop[k].chrom[k1] = oldpop[k].chrom[k1]<<1;

				idx++;
								
			}
		}
	}
	
	no_xover = no_mutation = binmut = 0;
	
	
	
	if (COMMUNITIES) {
		

		network.communities.n_active_nodes=N_NODES;
		network.communities.fitness=INFIN;

		network.communities_bestever.n_active_nodes=N_NODES;
		network.communities_bestever.fitness=INFIN;
		network.communities_bestever.penalty=INFIN;		
		
		
			
	}
	else{
		
		
		network.overlap.n_active_nodes=N_NODES;
		network.overlap.fitness=INFIN;		
		
		network.overlap_bestever.n_active_nodes=N_NODES;
		network.overlap_bestever.fitness=INFIN;	
		network.overlap_bestever.penalty=INFIN;			
	}

	
	copy_individual(&oldpop[0],&best_ever);
	decode_string(&best_ever);
	objective(&best_ever);
	
	return;
	
}

void dm_initialize_new(int run)
{
	double u;
	int k,k1,i,j,j1,stop,idx,n_idx;
	double temp[MAXVECSIZE],coef;
	unsigned mask=1,nbytes;
	double fitfun;
	int N;
	int test;
	int n_ones;
	int n_active_nodes;

	
	randomize();
	app_initialize();
	
	oldpop = (INDIVIDUAL *)malloc(pop_size*sizeof(INDIVIDUAL));
	newpop = (INDIVIDUAL *)malloc(pop_size*sizeof(INDIVIDUAL));
	
	
	if (oldpop == NULL) nomemory("oldpop in initialize()");
	if (newpop == NULL) nomemory("newpop in initialize()");
	
	chromsize = (lchrom/UINTSIZE);
	if(lchrom%UINTSIZE) chromsize++;
	nbytes = chromsize*sizeof(unsigned);
	//printf("\nnbytes=%u\n\n",nbytes);
	if (nvar_bin > 0){		
		
		for(j = 0; j < pop_size; j++)
		{
			if((oldpop[j].chrom = (unsigned *) malloc(nbytes)) == NULL)
				nomemory("oldpop chromosomes");

			if((oldpop[j].chrom_cd = (unsigned *) malloc(nbytes)) == NULL)
				nomemory("oldpop chromosomes cd");

			if((oldpop[j].chrom_uc = (unsigned *) malloc(nbytes)) == NULL)
				nomemory("oldpop chromosomes uc");
			
			if((newpop[j].chrom = (unsigned *) malloc(nbytes)) == NULL)
				nomemory("newpop chromosomes");

			if((newpop[j].chrom_cd = (unsigned *) malloc(nbytes)) == NULL)
				nomemory("newpop chromosomes");

			if((newpop[j].chrom_uc = (unsigned *) malloc(nbytes)) == NULL)
				nomemory("newpop chromosomes");

		}		
	}
	
	if (nvar_bin > 0)
	{
		if((best_ever.chrom = (unsigned *) malloc(nbytes)) == NULL)
			nomemory("best_ever chromosomes");
		if((current_best.chrom = (unsigned *) malloc(nbytes)) == NULL)
			nomemory("current_best chromosomes");
		if((ind_result.chrom = (unsigned *) malloc(nbytes)) == NULL)
			nomemory("ind_result chromosomes");
		
		if((best_ever.chrom_cd = (unsigned *) malloc(nbytes)) == NULL)
			nomemory("best_ever chromosomes");
		if((current_best.chrom_cd = (unsigned *) malloc(nbytes)) == NULL)
			nomemory("current_best chromosomes");
		if((ind_result.chrom_cd = (unsigned *) malloc(nbytes)) == NULL)
			nomemory("ind_result chromosomes");

		
		if((best_ever.chrom_uc = (unsigned *) malloc(nbytes)) == NULL)
			nomemory("best_ever chromosomes");
		if((current_best.chrom_uc = (unsigned *) malloc(nbytes)) == NULL)
			nomemory("current_best chromosomes");
		if((ind_result.chrom_uc = (unsigned *) malloc(nbytes)) == NULL)
			nomemory("ind_result chromosomes");
		
	}
	
	
	for (k=0; k < pop_size; k++)
	{
		oldpop[k].obj = 0.0;
		oldpop[k].parent1 = oldpop[k].parent2 = 0;

		oldpop[k].parent1_dm = oldpop[k].parent2_dm = 0;
		oldpop[k].cross_net = oldpop[k].cross_net = 0;

		oldpop[k].penalty = 0.0; oldpop[k].cross_var = 0;
		for (j=0; j < nc; j++)
			oldpop[k].cons[j] = 0.0;
		
		for (j=0; j < nvar_real; j++)
		{
			u = randomperc();
			oldpop[k].xreal[j] = xreal_lower[j] * (1-u) + xreal_upper[j] * u;
		}
	}

	
	if (COMMUNITIES) {
		for (k=0; k < pop_size; k++){
			if(select_connected_subnet_communities(&oldpop[k])!=MAX_ACTIVE_NODES){
				printf("\nError: dm_initialize_new(): select_connected_subnet(oldpop[k].chrom)!=MAX_ACTIVE_NODES\n\n");
				exit(-1);
			}
		}
	} else {
		for (k=0; k < pop_size; k++){
			if(select_connected_subnet_overlap(oldpop[k].chrom)!=MAX_ACTIVE_NODES){
				printf("\nError: dm_initialize_new(): select_connected_subnet_overlap(oldpop[k].chrom)!=MAX_ACTIVE_NODES\n\n");
				exit(-1);
			}
		}
	}


	
	no_xover = no_mutation = binmut = 0;
	
	
	
	if (COMMUNITIES) {
		
		
		network.communities.n_active_nodes     = MAX_ACTIVE_NODES;
		network.communities.n_active_nodes_CD  = MAX_ACTIVE_NODES_CD;
		network.communities.n_active_nodes_UC  = MAX_ACTIVE_NODES_UC;
		
		network.communities.fitness=INFIN;
		
		network.communities_bestever.n_active_nodes    = MAX_ACTIVE_NODES;
		network.communities_bestever.n_active_nodes_CD = MAX_ACTIVE_NODES_CD;
		network.communities_bestever.n_active_nodes_UC = MAX_ACTIVE_NODES_UC;		
		network.communities_bestever.fitness=INFIN;
		network.communities_bestever.penalty=INFIN;		
		
		
		
	}
	else{
		
		
		network.overlap.n_active_nodes=MAX_ACTIVE_NODES;
		network.overlap.fitness=INFIN;		
		
		network.overlap_bestever.n_active_nodes    = MAX_ACTIVE_NODES;
		//network.overlap_bestever.n_active_nodes_CD = MAX_ACTIVE_NODES_CD;
		//network.overlap_bestever.n_active_nodes_UC = MAX_ACTIVE_NODES_UC;
		network.overlap_bestever.fitness=INFIN;	
		network.overlap_bestever.penalty=INFIN;			
	}
	
	
	copy_individual(&oldpop[0],&best_ever);
	decode_string(&best_ever);	
	objective(&best_ever);
	
	
	return;
	
}


/*====================================================================
Decodes the string of the individual (if any) and puts the values in
the array of doubles.
====================================================================*/
decode_string(ptr_indiv)
INDIVIDUAL *ptr_indiv;
{
   double *temp,coef;
   int j;

   if (ptr_indiv == NULL) error_ptr_null("ptr_indiv in decode_string");
   if (nvar_bin > 0)
   {
     temp = (double *) malloc(nvar_bin * sizeof(double));
     for(j=0; j < nvar_bin; j++) 
       temp[j] = 0.0;
     decodevalue(ptr_indiv->chrom,temp);
     for(j=0; j < nvar_bin; j++)
     {
       coef = pow(2.0,(double)(chr_len[j])) - 1.0;
       temp[j] = temp[j]/coef;
       ptr_indiv->xbin[j] = temp[j]*xbin_upper[j] + (1.0 - temp[j])*xbin_lower[j];
     }
     free(temp);
   }
}
/*====================================================================
Prints an error message and terminates the program
====================================================================*/
nomemory(string)
char *string;
{
   printf("\nmalloc: out of memory making %s!!\n",string);
   printf("\n Program is halting .....");
   exit(-1);
}
/*==============================================================
Gives error message of null pointer  and terminates the program.
==============================================================*/
error_ptr_null(string)
char *string;
{
   printf("\n Error !! Pointer %s found Null !",string);
   printf("\n Program is halting .....");
   exit(-1);
}

void dm_copy_overlap_network(network_in,network_out)
OVERLAP_NETWORK *network_in, *network_out;
{
	int i,j,N;
	
	network_out->n_active_nodes = network_in->n_active_nodes;
	network_out->n_active_edges = network_in->n_active_edges;	
		
	for (i=0; i<N_NODES; i++){
		network_out->active_nodes[i] = network_in->active_nodes[i];
	}
	
	for (i=0; i<N_NODES; i++){
		network_out->k[i] = network_in->k[i];
		for (j=0; j<N_NODES; j++) {
			network_out->adj_mat[i][j] = network_in->adj_mat[i][j];
		}
	}
	
	network_out->z_score_CD = network_in->z_score_CD;
	network_out->z_score_UC = network_in->z_score_UC;
	network_out->p_value_CD = network_in->p_value_CD;
	network_out->p_value_UC = network_in->p_value_UC;
	
	network_out->avg_clust_coeff = network_in->avg_clust_coeff;	
	network_out->fitness = network_in->fitness;
	network_out->penalty = network_in->penalty;
	
	return;

}

void dm_copy_communities_network(network_in,network_out)
COMMUNITIES_NETWORK *network_in, *network_out;
{
	int i,j,N;
	
	//N = network_in->n_active_nodes;
	
	network_out->n_active_nodes = network_in->n_active_nodes;
	network_out->n_active_nodes_CD = network_in->n_active_nodes_CD;
	network_out->n_active_nodes_UC = network_in->n_active_nodes_UC;

	network_out->n_active_edges = network_in->n_active_edges;	
	network_out->n_active_edges_CD = network_in->n_active_edges_CD;		
	network_out->n_active_edges_UC = network_in->n_active_edges_UC;		
	
	int i_check=0;
	for (i=0; i<N_NODES; i++){
		network_out->active_nodes[i] = network_in->active_nodes[i];
		network_out->active_nodes_CD[i] = network_in->active_nodes_CD[i];
		network_out->active_nodes_UC[i] = network_in->active_nodes_UC[i];
		/////
		if (network_out->active_nodes_CD[i]) {
			i_check++;
		}
		/////
	}
	////
	if (i_check!=MAX_ACTIVE_NODES_CD) {
		printf("\nerror: dm_copy_communities_network()\n");
		exit(-1);
	}
	////
	
	for (i=0; i<N_NODES; i++){
		network_out->k[i] = network_in->k[i];
		for (j=0; j<N_NODES; j++) {
			network_out->adj_mat[i][j] = network_in->adj_mat[i][j];
		}
	}
	
	
	network_out->z_score_CD = network_in->z_score_CD;
	network_out->z_score_UC = network_in->z_score_UC;
	network_out->p_value_CD = network_in->p_value_CD;
	network_out->p_value_UC = network_in->p_value_UC;
	
	network_out->Q = network_in->Q;	
	network_out->fitness = network_in->fitness;
	network_out->penalty = network_in->penalty;

	return;
}

int join_chroms(unsigned *chrom1, unsigned *chrom2, unsigned *joint_chrom){
	
	int i,ok=0;
	int *arr1, *arr2, *joint_arr;
	int n_ones_1, n_ones_2, n_ones_j, n_check=0;
	
	arr1      = (int *) malloc( N_NODES * sizeof(int));
	arr2      = (int *) malloc( N_NODES * sizeof(int));
	joint_arr = (int *) malloc( N_NODES * sizeof(int));
	if (!arr1 || !arr2 || !joint_arr){
		printf("\njoin_chroms(): ERROR - Out of memory\n\n");
		exit(-1);
	}
	
	for (i=0; i<N_NODES; i++){
		arr1[i]=0; arr2[i]=0; joint_arr[i]=0;
	}
	
	n_ones_1 = chromosome_to_array(chrom1, arr1, N_NODES);
	n_ones_2 = chromosome_to_array(chrom2, arr2, N_NODES);
	//n_ones_j = chromosome_to_array(joint_chrom, joint_arr, N_NODES);
	if (n_ones_1+n_ones_2!=MAX_ACTIVE_NODES){
		printf("\njoin_chroms(): n_ones_1+n_ones_2!=MAX_ACTIVE_NODES\n");
		printf("n_ones_1=%d\tn_ones_2=%d\tMAX_ACTIVE_NODES=%d\n\n",
			   n_ones_1, n_ones_2, MAX_ACTIVE_NODES);	
		printf("arr1\n");
		for (i=0; i<N_NODES; i++)
			printf("%d",arr1[i]); 
		printf("\n");
		
		exit(-1);
	}
	for (i=0; i<N_NODES; i++){
		if (arr1[i] || arr2[i]) {
			joint_arr[i]=1;
			n_check++;
		}
	}
	if (n_check!=MAX_ACTIVE_NODES){
		printf("\njoin_chroms(): n_check!=MAX_ACTIVE_NODES\n\n");
		printf("arr1\n");
		for (i=0; i<N_NODES; i++){
			printf("%d",arr1[i]);
		}
		printf("\n");
		printf("arr2\n");
		for (i=0; i<N_NODES; i++){
			printf("%d",arr2[i]);
		}
		printf("\n");
		
		goto end;
	}
	array_to_chromosome(joint_arr, N_NODES, joint_chrom);
	ok=1;
	
end:
	
	free(arr1);
	free(arr2);
	free(joint_arr);
	
	return ok;
}


/*====================================================================
Calculates statistics of current generation :
====================================================================*/
int myData_compare (const void* a, const void* b) {
	
	if(((struct myData*)a)->data > ((struct myData*)b)->data)
		return 1;
	else if (((struct myData*)a)->data < ((struct myData*)b)->data) 
		return -1;
	else 
		return 0;
	
	//return ((struct myData*)a)->data - ((struct myData*)b)->data;
}

statistics(gen,run)
int gen,run;
{
	int k,j, change_flag;
	double f;
	double pow(),bitpow,coef,temp[MAXVECSIZE];
	struct myData* sorted_obj = (struct myData*) malloc(pop_size * sizeof(struct myData));
	
	//printf("\n");
	for (k=0; k < pop_size; k++){
		decode_string(&oldpop[k]);
		//printf("k=%d\n",k);
		objective(&(oldpop[k]));
		
		sorted_obj[k].orig_pos=k;  
		sorted_obj[k].data = oldpop[k].obj;
	}
	qsort(sorted_obj, pop_size, sizeof(sorted_obj[0]), myData_compare);
	for(k=0; k < pop_size; k++){
		oldpop[k].idx = sorted_obj[k].orig_pos;
	}
	
	
   copy_individual(&oldpop[0], &current_best);
	
	
   sum_obj = avg_obj = oldpop[0].obj;
   max_obj = min_obj = oldpop[0].obj;
   for (k=0;  k < nvar_bin; k++) 
     maxx_bin[k] = minx_bin[k] = oldpop[0].xbin[k];
   for (k=0;  k < nvar_real; k++) 
     maxx_real[k] = minx_real[k] = oldpop[0].xreal[k];
   for(k=1; k < pop_size; k++)
   {
	   if (current_best.penalty > oldpop[k].penalty) 
		   copy_individual(&oldpop[k], &current_best);
       else if ((current_best.penalty <= 0.0) && (oldpop[k].penalty <= 0.0))
		   if (MINM * current_best.obj  >  MINM * oldpop[k].obj)
			   copy_individual(&oldpop[k], &current_best);
	   if(MINM * max_obj < MINM * oldpop[k].obj)
		   max_obj = oldpop[k].obj;
	   if(MINM * min_obj > MINM * oldpop[k].obj)
		   min_obj = oldpop[k].obj;
	   sum_obj += oldpop[k].obj;
	   for (j=0; j < nvar_bin; j++)
	   {
		   if (MINM * maxx_bin[j] < MINM * oldpop[k].xbin[j]) maxx_bin[j] = oldpop[k].xbin[j];
		   if (MINM * minx_bin[j] > MINM * oldpop[k].xbin[j]) minx_bin[j] = oldpop[k].xbin[j];
	   }
	   for (j=0; j < nvar_real; j++)
	   {
		   if (MINM * maxx_real[j] < MINM * oldpop[k].xreal[j]) maxx_real[j] = oldpop[k].xreal[j];
		   if (MINM * minx_real[j] > MINM * oldpop[k].xreal[j]) minx_real[j] = oldpop[k].xreal[j];
	   }
   }
   avg_obj = sum_obj/pop_size;
   change_flag = 0;
   if (best_ever.penalty > current_best.penalty) change_flag = 1;
   else if ((best_ever.penalty <= 0.0) && (current_best.penalty <= 0.0))
     if (MINM * best_ever.obj > MINM * current_best.obj)
       change_flag = 1;
   if (change_flag == 1)
     {
       copy_individual(&current_best, &best_ever);
       best_ever_gen = gen;
     }
   app_statistics();
	
	
   free(sorted_obj);
}

/*====================================================================
Decodes the value of a group of binary strings and puts the decoded
values into an array 'value'.
====================================================================*/

int decodevalue(chrom,value)
unsigned *chrom;
double value[];
{
    int k,j,stop,tp,bitpos,mask=1,position,bits_per_var,count;
    double pow(), bitpow;

    if (nvar_bin <= 0) return 0;
    if (chrom == NULL) error_ptr_null("chrom in decodevalue");

    position = 0; count = 0;
    for(k = 0; k < chromsize; k++)
    {
        if(k == (chromsize-1))
            stop = lchrom-(k*UINTSIZE);
        else
            stop = UINTSIZE;
        /* loop thru bits in current byte */
        tp = chrom[k];
        for(j = 0; j < stop; j++) {
	  bits_per_var = chr_len[position];
	  bitpos = j + UINTSIZE*k;
            /* test for current bit 0 or 1 */
            if((tp&mask) == 1) {
	      // position = bitpos / bits_per_var;
              //  bitpos -= position * bits_per_var;
                bitpow = pow(2.0,(double)(count));
                value[position] += bitpow;
            }
            tp = tp>>1; count++;
	    if (count >= chr_len[position])
	      {
		position += 1;
		count = 0;
	      }
	    
	}
    }
    
    return 0;
}

/*====================================================================
GENERATION OF NEW POPULATION through SELECTION, XOVER & MUTATION :
====================================================================*/
void generate_new_pop(){

	int k,mate1,mate2;
	int id,idx_elitist;
	int n_elitist=2;

	app_computation();

	preselect_tour();

	for (k=0; k < pop_size; k += 2)
	//for (k=n_elitist; k < pop_size; k += 2)
	{
		// selection
		if (SHARING)
		{
			mate1 = tour_select_constr(); 
			mate2 = tour_select_constr();
		}
		else 
		{
			mate1 = tour_select(); 
			mate2 = tour_select();
		} 
		// crossover
		cross_over(mate1,mate2,k,k+1);
		// mutation
		mutation(&newpop[k]);
		mutation(&newpop[k+1]);
		newpop[k].parent1 = newpop[k+1].parent1 = mate1+1;
		newpop[k].parent2 = newpop[k+1].parent2 = mate2+1;
   }
		
	return;
}

int crossover_network_overlap(unsigned *chrom1, unsigned *chrom2){
	
	int i,j,k;
	int n_ones_1, n_ones_2;
	int ok=-1, check_overlap=0, count=-1;
	int ri1, ri2, common_node=-1;
	int n_active_nodes;
	int *arr1, *arr2;
	int *connected_nodes_1, *connected_nodes_2, **mat, rows, cols;
	int active_nodes[N_NODES];
	
	arr1  = (int *) malloc( N_NODES * sizeof(int));
	arr2  = (int *) malloc( N_NODES * sizeof(int));
	
	if ((arr1 == 0) || (arr2 == 0)){
		printf("crossover_network(): ERROR - Out of memory\n");
		return -1;
	}
	
	for (i=0; i<N_NODES; i++) {
		arr1[i]=0; arr2[i]=0; active_nodes[i]=0;
	}
	
	n_ones_1 = chromosome_to_array(chrom1, arr1, N_NODES);
	n_ones_2 = chromosome_to_array(chrom2, arr2, N_NODES);
	
	n_active_nodes=0;
	for (i=0; i<N_NODES; i++) {
		if (arr1[i]>0 || arr2[i]>0) {
			active_nodes[n_active_nodes]=i;
			n_active_nodes+=1;
			
			if (arr1[i]>0 && arr2[i]>0) {
				common_node=i;
			}
		}
	}

	connected_nodes_1=malloc(n_active_nodes * sizeof(int));
	connected_nodes_2=malloc(n_active_nodes * sizeof(int));
		
	rows=n_active_nodes; cols=rows;
	mat = (int **)malloc(rows * sizeof(int*));
	for(i = 0; i < rows; i++) 
		mat[i] = (int *)malloc(cols * sizeof(int));
	
	if (common_node<0 || n_active_nodes<MAX_ACTIVE_NODES) {
		goto end;
	}	
	else {
		ok=1;
	}

	for (i=0; i<n_active_nodes; i++) {
		connected_nodes_1[i]=0;
		connected_nodes_2[i]=0;		
		for (j=0; j<n_active_nodes; j++) {
			mat[i][j]=network.adj_mat[active_nodes[i]][active_nodes[j]];;
			mat[j][i]=mat[i][j];				
		}
	}
		
	ri1=RandomInteger(0,n_active_nodes-1);
	count = connected_subnetwork(ri1, mat, n_active_nodes, 
								 connected_nodes_1, MAX_ACTIVE_NODES);
	ri2=ri1;
	while (ri2==ri1) {
		ri2=RandomInteger(0,n_active_nodes-1);
	}
	count = connected_subnetwork(ri2, mat, n_active_nodes, 
								 connected_nodes_2, MAX_ACTIVE_NODES);
	
	for (i=0; i<N_NODES; i++) {
		arr1[i]=0; arr2[i]=0;
	}
	for (i=0; i<n_active_nodes; i++) {
		if (connected_nodes_1[i]>0) {
			arr1[active_nodes[i]]=1;
		}
		if (connected_nodes_2[i]>0) {
			arr2[active_nodes[i]]=1;
		}		
	}
	
	array_to_chromosome(arr1, N_NODES, chrom1);
	array_to_chromosome(arr2, N_NODES, chrom2);
	
end:
	
	free(arr1);
	free(arr2);	
	free(connected_nodes_1);
	free(connected_nodes_2);
	for(i = 0; i < rows; i++) 
		free(mat[i]);
	free(mat);
	
	return ok;
}

int crossover_network_communities(INDIVIDUAL *ind1, INDIVIDUAL *ind2){
	
	int i,j,k;
	int n_ones_cd, n_ones_uc, n_ones;
	int ok=0, check_overlap=0, count=-1;
	int ri1, ri2, common_node=-1;
	int *arr, *arr1, *arr2;
	int *connected_nodes_cd, *connected_nodes_uc, *connected_nodes; 
	int *connected_nodes_cd_ind1, *connected_nodes_uc_ind1, *connected_nodes_ind1; 	
	int **mat, rows, cols, **mat2, *tmp_nodes_uc;
	int *free_nodes, *free_connected_nodes_cd, *free_connected_nodes_uc;
	int active_nodes[N_NODES];
	int uc=0;
	int max_nodes=0;
	int fi, fj, fN=0, fN2=0;
	int n_active_nodes, n_active_nodes_uc, n_active_nodes_cd;
	int iter_ind;
	int ri1_ind1, ri1_ind2;
	int n_count, max_resample=1000;

	
	
	arr   = (int *) malloc( N_NODES * sizeof(int));
	arr1  = (int *) malloc( N_NODES * sizeof(int));
	arr2  = (int *) malloc( N_NODES * sizeof(int));
	
	connected_nodes_cd = (int *) malloc( N_NODES * sizeof(int));
	connected_nodes_uc = (int *) malloc( N_NODES * sizeof(int));
	connected_nodes    = (int *) malloc( N_NODES * sizeof(int));

	connected_nodes_cd_ind1 = (int *) malloc( N_NODES * sizeof(int));
	connected_nodes_uc_ind1 = (int *) malloc( N_NODES * sizeof(int));
	connected_nodes_ind1    = (int *) malloc( N_NODES * sizeof(int));
	
	
	if ((arr == 0) || (arr1 == 0) || (arr2 == 0)){
		printf("crossover_network_communities(): ERROR - Out of memory\n");
		return -1;
	}
	
	for (i=0; i<N_NODES; i++) {
		arr[i]=0; arr1[i]=0; arr2[i]=0; active_nodes[i]=0;
	}
	
	
	// Check if full network is connected
	chromosome_to_array(ind1->chrom, arr1, N_NODES);
	chromosome_to_array(ind2->chrom, arr2, N_NODES);
	for (i=0; i<N_NODES; i++) {
		if (arr1[i]>0 || arr2[i]>0) {
			arr[i]=1;
			active_nodes[fN]=i;
			fN++;
			if (arr1[i]>0 && arr2[i]>0) {
				common_node=i;
			}
		} else {
			arr[i]=0;
		}
	}
	
	rows=fN; cols=rows;
	mat = (int **)malloc(rows * sizeof(int*));
	for(i = 0; i < rows; i++) 
		mat[i] = (int *)malloc(cols * sizeof(int));
	
	free_nodes              = (int *) malloc(fN * sizeof(int));	
	free_connected_nodes_cd = (int *) malloc(fN * sizeof(int));	
	free_connected_nodes_uc = (int *) malloc(fN * sizeof(int));	
	
	
	rows=fN; cols=rows;
	mat2 = (int **)malloc(rows * sizeof(int*));
	for(i = 0; i < rows; i++) 
		mat2[i] = (int *)malloc(cols * sizeof(int));
	tmp_nodes_uc = (int *) malloc(fN * sizeof(int));	
	
	if (common_node<0)
		goto end;

	
	for (fi=0; fi<fN; fi++) {		
		//free_nodes[fi]=0;
		//free_connected_nodes_cd[fi]=0;
		//free_connected_nodes_uc[fi]=0;
		for (fj=0; fj<fN; fj++) {
			mat[fi][fj]=network.adj_mat[active_nodes[fi]][active_nodes[fj]];
		}
	}
	ri1_ind1=RandomInteger(0,fN-1);
	ri1_ind2=ri1_ind1;
	while (ri1_ind2==ri1_ind1) {
		ri1_ind2=RandomInteger(0,fN-1);
	}
	
	for (i=0; i<N_NODES; i++) {
		
		connected_nodes_ind1[i]=0;
		connected_nodes_cd_ind1[i]=0;
		connected_nodes_uc_ind1[i]=0;						
	}
	
	
	for (iter_ind=0; iter_ind<2; iter_ind++) {
		
		
		for (i=0; i<N_NODES; i++) {
			connected_nodes[i]=0;
			connected_nodes_cd[i]=0;
			connected_nodes_uc[i]=0;	
			
		}
		
		for (fi=0; fi<fN; fi++) {		
			free_nodes[fi]=0;
			free_connected_nodes_cd[fi]=0;
			free_connected_nodes_uc[fi]=0;
			//for (fj=0; fj<fN; fj++) {
			//	mat[fi][fj]=network.adj_mat[active_nodes[fi]][active_nodes[fj]];
			//}
		}
		
		for (fi=0; fi<fN; fi++) {	
			tmp_nodes_uc[fi]=0;
			for (fj=0; fj<fN; fj++) {
				mat2[fi][fj]=0;
			}
		}
		
		
		if (iter_ind==0) {
			ri1=ri1_ind1;
		} else {
			ri1=ri1_ind2;
		}
		
		
		count = connected_subnetwork(ri1, mat, fN, free_connected_nodes_cd, MAX_ACTIVE_NODES_CD);
		
		fi=0;
		for (i=0; i<fN; i++) {	
			if (!free_connected_nodes_cd[i]){
				free_nodes[fi]=i;
				fi++;
			}
		}	
		fN2=fi;
		if (fN2!=fN-MAX_ACTIVE_NODES_CD) {
			printf("\nERROR: crossover_network_communities(): fN2!=fN-MAX_ACTIVE_NODES_CD\n\n");
			exit(-1);
		}
		
		
		for (fi=0; fi<fN2; fi++) {	
			for (fj=0; fj<fN2; fj++) {
				mat2[fi][fj]=mat[free_nodes[fi]][free_nodes[fj]];
				//mat[fi][fj]=mat[fj][fi];
			}
		}
				
		n_count = 0;
		count=0;
		while (count!=MAX_ACTIVE_NODES_UC) {
			do {
				ri2=RandomInteger(0,fN2-1);
			} while (ri2==ri1); 
			count = connected_subnetwork(ri2, mat2, fN2, tmp_nodes_uc, MAX_ACTIVE_NODES_UC);
			n_count++;
			if (n_count>=max_resample) {
				goto end;
			}
			//printf("\ncount=%d\n", count);
		}
		for (fi=0; fi<fN2; fi++){
			if (tmp_nodes_uc[fi]==1){
				free_connected_nodes_uc[free_nodes[fi]]=1;
				//printf("%d ", fi);
			}
			//else {
			//	free_connected_nodes_uc[free_nodes[fi]]=0;
			//}
		}
		//printf("\n");
		
		n_active_nodes_cd=0;
		n_active_nodes_uc=0;
		n_active_nodes=0;
		for (fi=0; fi<fN; fi++) {	
			if (free_connected_nodes_cd[fi]==1 && free_connected_nodes_uc[fi]==1) {
				printf("\nERROR: crossover_network_communities(): overlapping nodes\n\n");
				exit(-1);
			}
			if (free_connected_nodes_cd[fi]==1) {
				connected_nodes_cd[active_nodes[fi]]=1;
				connected_nodes[active_nodes[fi]]=1;			
				n_active_nodes_cd++;
				n_active_nodes++;
			} 		
			if (free_connected_nodes_uc[fi]==1) {
				connected_nodes_uc[active_nodes[fi]]=1;
				connected_nodes[active_nodes[fi]]=1;			
				n_active_nodes_uc++;
				n_active_nodes++;
			} 				
		}
				
		if (n_active_nodes_cd!=MAX_ACTIVE_NODES_CD || n_active_nodes_uc!=MAX_ACTIVE_NODES_UC) {
			printf("\nERROR: crossover_network_communities(): n_active_nodes_(cd,uc)!=MAX_ACTIVE_NODES_(CD,UC)\n\n");
			printf("iter_ind=%d\n", iter_ind);
			printf("n_active_nodes_cd=%d\tMAX_ACTIVE_NODES_CD=%d\n", n_active_nodes_cd, MAX_ACTIVE_NODES_CD);
			printf("n_active_nodes_uc=%d\tMAX_ACTIVE_NODES_UC=%d\n", n_active_nodes_uc, MAX_ACTIVE_NODES_UC);
			printf("n_active_nodes=%d\tMAX_ACTIVE_NODES=%d\n", n_active_nodes, MAX_ACTIVE_NODES);

			exit(-1);
		}
		
		if (iter_ind==0) {
			
			for (i=0; i<N_NODES; i++) {
				connected_nodes_cd_ind1[i]=connected_nodes_cd[i];
				connected_nodes_uc_ind1[i]=connected_nodes_uc[i];
				connected_nodes_ind1[i]   =connected_nodes[i];				
			}
		} 
		
		
	} //end for (iter_ind=0; iter_ind<2; iter_ind++)
	
	n_ones_cd = array_to_chromosome(connected_nodes_cd_ind1, N_NODES, ind1->chrom_cd);
	n_ones_uc = array_to_chromosome(connected_nodes_uc_ind1, N_NODES, ind1->chrom_uc);
	n_ones    = array_to_chromosome(connected_nodes_ind1,    N_NODES, ind1->chrom);
	
	if (n_ones!=MAX_ACTIVE_NODES || n_ones_cd!=MAX_ACTIVE_NODES_CD || n_ones_uc!=MAX_ACTIVE_NODES_UC ||(n_ones_cd+n_ones_uc!=n_ones)) {
		printf("\nERROR: crossover_network_communities(): n_ones error\n\n");
		printf("n_ones_cd+n_ones_uc=n_ones / %d + %d != %d",n_ones_cd,n_ones_uc,n_ones);
		exit(-1);
	}	
	
	n_ones_cd = array_to_chromosome(connected_nodes_cd, N_NODES, ind2->chrom_cd);
	n_ones_uc = array_to_chromosome(connected_nodes_uc, N_NODES, ind2->chrom_uc);
	n_ones    = array_to_chromosome(connected_nodes,    N_NODES, ind2->chrom);
	
	if (n_ones!=MAX_ACTIVE_NODES || n_ones_cd!=MAX_ACTIVE_NODES_CD || n_ones_uc!=MAX_ACTIVE_NODES_UC ||(n_ones_cd+n_ones_uc!=n_ones)) {
		printf("\nERROR: crossover_network_communities(): n_ones error\n\n");
		printf("n_ones_cd+n_ones_uc=n_ones / %d + %d != %d",n_ones_cd,n_ones_uc,n_ones);
		exit(-1);
	}
	
	ok=1;
	
end:
	
	free(connected_nodes);
	free(connected_nodes_cd);
	free(connected_nodes_uc);

	free(connected_nodes_ind1);
	free(connected_nodes_cd_ind1);
	free(connected_nodes_uc_ind1);	
	
	free(free_nodes);
	free(free_connected_nodes_cd);
	for(i = 0; i < rows; i++) 
		free(mat[i]);
	free(mat);
	
	free(tmp_nodes_uc);
	free(free_connected_nodes_uc);
	for(i = 0; i < rows; i++) 
		free(mat2[i]);
	free(mat2);
	
	free(arr);
	free(arr1);
	free(arr2);
	
	return ok;
}


void dm_generate_new_pop(){
	
	int i,k,mate1,mate2;
	int id,idx_elitist;
	int n_elitist=2;
	int found_neighbour;
	int crossover_ok;
	int idx_to_add, idx_to_add_cd, idx_to_add_uc;
	int idx_to_remove, idx_to_remove_cd, idx_to_remove_uc;

	
	app_computation();
	
	preselect_tour();
	
	
	for (k=0; k < pop_size; k += 2)
		//for (k=n_elitist; k < pop_size; k += 2)
	{
		// selection
		if (SHARING)
		{
			mate1 = tour_select_constr(); 
			mate2 = tour_select_constr();
		}
		else 
		{
			mate1 = tour_select(); 
			mate2 = tour_select();
		} 
		
		
		// crossover
		//cross_over(mate1,mate2,k,k+1);
		dm_no_cross_over(k,k+1,k,k+1);
		
		
		if (COMMUNITIES) {
			
			
			copy_individual(&oldpop[mate1],&newpop[k]);
			copy_individual(&oldpop[mate2],&newpop[k+1]);
			
			if(flip(p_xover)){
				crossover_ok=crossover_network_communities(&newpop[k], &newpop[k+1]);
				if(crossover_ok>0){
					newpop[k].cross_net=crossover_ok;
					newpop[k+1].cross_net=crossover_ok;
					//printf("\nk=%d\n",k);
					//dm_print_active_nodes(newpop[k].chrom);
					//printf("\nk+1=%d\n",k+1);
					//dm_print_active_nodes(newpop[k+1].chrom);
					
				}else {
					newpop[k].cross_net=0;
					newpop[k+1].cross_net=0;
				}
			}
			
			if(flip(p_mutation_bin)){
				//mutation
				for (i=0; i<2; i++) {
					
				
					if(mutation_network_community(&newpop[k+i], 
												  &idx_to_remove_cd, &idx_to_remove_uc, 
												  &idx_to_add_cd, &idx_to_add_uc)<0){
							
						printf("\nk=%d\n\n",k+i);
						dm_print_active_nodes(newpop[k+i].chrom);
						exit(-1);
					}
					//printf("\nAfter Mutation / idx=%d\n",k+i);
					//dm_print_active_nodes(newpop[k+i].chrom);
				}
				
				
				
			}
			
			
			newpop[k].parent1_dm = newpop[k+1].parent1_dm = mate1+1;
			newpop[k].parent2_dm = newpop[k+1].parent2_dm = mate2+1;
			
			newpop[k].parent1 = newpop[k+1].parent1 = 0;
			newpop[k].parent2 = newpop[k+1].parent2 = 0;
			
		} else {
				
			copy_individual(&oldpop[mate1],&newpop[k]);
			copy_individual(&oldpop[mate2],&newpop[k+1]);
			
			
			if(flip(p_xover)){
                crossover_ok=crossover_network_overlap(newpop[k].chrom, newpop[k+1].chrom);
                if(crossover_ok>0){
                    newpop[k].cross_net=1;
                    newpop[k+1].cross_net=1;
                }else {
                    newpop[k].cross_net=0;
                    newpop[k+1].cross_net=0;
                }
			}
			
            
            if(flip(p_mutation_bin)){
                //copy_individual(&oldpop[k],&newpop[k]);
                if(mutation_network_overlap(newpop[k].chrom, &idx_to_remove, &idx_to_add)<0){
                    printf("\nk=%d\n\n",k);
                    dm_print_active_nodes(newpop[k].chrom);
                    exit(-1);
                }

                //copy_individual(&oldpop[k+1],&newpop[k+1]);
                if(mutation_network_overlap(newpop[k+1].chrom, &idx_to_remove, &idx_to_add)<0){
                    printf("\nk+1=%d\n\n",k+1);
                    dm_print_active_nodes(newpop[k+1].chrom);
                    exit(-1);
                }
                
             }
			
			newpop[k].parent1_dm = newpop[k+1].parent1_dm = mate1+1;
			newpop[k].parent2_dm = newpop[k+1].parent2_dm = mate2+1;

			newpop[k].parent1 = newpop[k+1].parent1 = 0;
			newpop[k].parent2 = newpop[k+1].parent2 = 0;

		}
		
	}
	
	

	return;
}


/*====================================================================
Binary cross over routine.
====================================================================*/
int binary_xover (parent1, parent2, child1, child2, x_site)
unsigned *parent1, *parent2, *child1, *child2;
int *x_site;
/* Cross 2 parent strings, place in 2 child strings */
{
    int j, jcross, k;
    unsigned mask, temp;

    if (nvar_bin <= 0) return 0;
    if (parent1 == NULL) error_ptr_null("parent1 in binary_xover");
    if (parent2 == NULL) error_ptr_null("parent2 in binary_xover");
    if (child1== NULL) error_ptr_null("child1 in binary_xover");
    if (child2== NULL) error_ptr_null("child2 in binary_xover");

    jcross = rnd(1 ,(lchrom - 1));/* Cross between 1 and l-1 */
    for(k = 1; k <= chromsize; k++)
    {
            if(jcross >= (k*UINTSIZE))
            {
                child1[k-1] = parent1[k-1];
                child2[k-1] = parent2[k-1];
            }
            else if((jcross < (k*UINTSIZE)) && (jcross > ((k-1)*UINTSIZE)))
            {
                mask = 1;
                for(j = 1; j <= (jcross-1-((k-1)*UINTSIZE)); j++)
                {
                    temp = 1;
                    mask = mask<<1;
                    mask = mask|temp;
                }
                child1[k-1] = (parent1[k-1]&mask)|(parent2[k-1]&(~mask));
                child2[k-1] = (parent1[k-1]&(~mask))|(parent2[k-1]&mask);
            }
            else
            {
                child1[k-1] = parent2[k-1];
                child2[k-1] = parent1[k-1];
            }
    }
    *x_site = jcross;
    
    return 0;
}
/*====================================================================
Creates two children from parents p1 and p2, stores them in addresses
pointed by c1 and c2.  low and high are the limits for x values and
rand_var is the random variable used to create children points.
====================================================================*/
create_children(p1,p2,c1,c2,low,high,rand_var)
double p1,p2,*c1,*c2,low,high,*rand_var;
{
    double difference,x_mean,beta,v2,v1;
    double u,distance,umax,temp,alpha;
    int flag;

    if (c1 == NULL) error_ptr_null("c1 in create_children");
    if (c2 == NULL) error_ptr_null("c2 in create_children");
    if (rand_var == NULL) error_ptr_null("rand_var in create_children");
    flag = 0;
    if ( p1 > p2) { temp = p1; p1 = p2; p2 = temp; flag = 1; }
    x_mean = (p1 + p2) * 0.5;
    difference = p2 - p1;
    if ( (p1-low) < (high-p2) ) distance = p1-low;
    else                        distance = high-p2;
    if (distance < 0.0) distance = 0.0;
    if (RIGID && (difference > EPSILON))
    {
      alpha = 1.0 + (2.0*distance/difference);
      umax = 1.0 - (0.5 / pow((double)alpha,(double)(n_distribution_c+1.0)));
      *rand_var = umax * randomperc();
    }
    else *rand_var = randomperc();
    beta = get_beta(*rand_var);
    if (fabs(difference*beta) > INFIN) beta = INFIN/difference;
    v2 = x_mean + beta * 0.5 * difference;
    v1 = x_mean - beta * 0.5 * difference;

    if (v2 < low) v2 = low;
    if (v2 > high) v2 = high;
    if (v1 < low) v2 = low;
    if (v1 > high) v2 = high;
    *c2 = v2; *c1 = v1;
    //  if (flag == 1) { temp = *c1; *c1 = *c2; *c2 = temp; }

}

/*====================================================================
CROSS - OVER  USING strategy of uniform 50% variables
  For one variable problem, it is crossed over as usual.
  For multivariables, each variable is crossed over with a probability
  of 50 % , each time generating a new random beta.
====================================================================*/
cross_over(first,second,childno1,childno2)
int first,second,childno1,childno2;
{
    double difference,x_mean,beta;
    double u = 0.0;
    int site,k,x_s;

    x_s = 0;
    if (flip(p_xover))   /* Cross over has to be done */
    {
     no_xover++;
     if (nvar_bin > 0)
       {
		   binary_xover(oldpop[first].chrom,oldpop[second].chrom,
						newpop[childno1].chrom,newpop[childno2].chrom,&x_s);
		   newpop[childno1].cross_var = newpop[childno2].cross_var = x_s;
       }
		
     if (nvar_real > 0)
       {
	 for (site = 0; site < nvar_real; site++)
	   {
	     if(flip(0.5) || (nvar_real == 1))
	       {
		 create_children(oldpop[first].xreal[site],oldpop[second].xreal[site],
		    &(newpop[childno1].xreal[site]),&(newpop[childno2].xreal[site]),
		     xreal_lower[site],xreal_upper[site],&u);
	       }
	     else
	       {
		 newpop[childno1].xreal[site] = oldpop[first].xreal[site];
		 newpop[childno2].xreal[site] = oldpop[second].xreal[site];
	       }
	   }               /* for loop */
	 if (nvar_bin == 0)
	   newpop[childno1].cross_var = newpop[childno2].cross_var = 0;
       }                /* if REALGA      */
    }                 /* Cross over done */
    
    else              /* Passing x-values straight */
    {
      for (k=0; k < chromsize; k++)
	{
	  newpop[childno1].chrom[k] = oldpop[first].chrom[k];
	  newpop[childno2].chrom[k] = oldpop[second].chrom[k];
	}
      for (site=0; site < nvar_real; site++)
	{
	  newpop[childno1].xreal[site] = oldpop[first].xreal[site];
	  newpop[childno2].xreal[site] = oldpop[second].xreal[site];
	}
      for (site=0; site < nvar_bin; site++)
	{
	  newpop[childno1].xbin[site] = oldpop[first].xbin[site];
	  newpop[childno2].xbin[site] = oldpop[second].xbin[site];
	}
      newpop[childno1].cross_var = newpop[childno2].cross_var = 0;
    }
}


dm_no_cross_over(first,second,childno1,childno2) /* Passing x-values straight */
int first,second,childno1,childno2;
{
    double difference,x_mean,beta;
    double u = 0.0;
    int site,k,x_s;
	
    x_s = 0;
    if (0)   /* Cross over has to be done */
    {
		no_xover++;
		if (nvar_bin > 0)
		{
			binary_xover(oldpop[first].chrom,oldpop[second].chrom,
						 newpop[childno1].chrom,newpop[childno2].chrom,&x_s);
			newpop[childno1].cross_var = newpop[childno2].cross_var = x_s;
		}
		
		if (nvar_real > 0)
		{
			for (site = 0; site < nvar_real; site++)
			{
				if(flip(0.5) || (nvar_real == 1))
				{
					create_children(oldpop[first].xreal[site],oldpop[second].xreal[site],
									&(newpop[childno1].xreal[site]),&(newpop[childno2].xreal[site]),
									xreal_lower[site],xreal_upper[site],&u);
				}
				else
				{
					newpop[childno1].xreal[site] = oldpop[first].xreal[site];
					newpop[childno2].xreal[site] = oldpop[second].xreal[site];
				}
			}               /* for loop */
			if (nvar_bin == 0)
				newpop[childno1].cross_var = newpop[childno2].cross_var = 0;
		}                /* if REALGA      */
    }                 /* Cross over done */
    
    else              /* Passing x-values straight */
    {
		for (k=0; k < chromsize; k++)
		{
			newpop[childno1].chrom[k] = oldpop[first].chrom[k];
			newpop[childno2].chrom[k] = oldpop[second].chrom[k];
		}
		for (site=0; site < nvar_real; site++)
		{
			newpop[childno1].xreal[site] = oldpop[first].xreal[site];
			newpop[childno2].xreal[site] = oldpop[second].xreal[site];
		}
		for (site=0; site < nvar_bin; site++)
		{
			newpop[childno1].xbin[site] = oldpop[first].xbin[site];
			newpop[childno2].xbin[site] = oldpop[second].xbin[site];
		}
		newpop[childno1].cross_var = newpop[childno2].cross_var = 0;
    }
}

/*===================================================================
Calculates beta value for given random number u (from 0 to 1)
If input random numbers (u) are uniformly distributed for a set of
inputs, this results in uniform distribution of beta values in case
of BLX , and Binary Probability distribution simulation in case of
SBX.
====================================================================*/
double get_beta(u)
double u;
{
   double beta;

   if (1.0-u < EPSILON ) u = 1.0 - EPSILON;
   if ( u < 0.0) u = 0.0;
   if (u < 0.5) beta = pow(2.0*u,(1.0/(n_distribution_c+1.0)));
   else beta = pow( (0.5/(1.0-u)),(1.0/(n_distribution_c+1.0)));
   return beta;
}
/*==================================================================
For given u value such that   -1 <= u <= 1, this routine returns a
value of delta from -1 to 1. Exact value of delta depends on specified
n_distribution. This is called by mutation().
====================================================================*/
double get_delta(u, delta_l, delta_u) 
     double u, delta_l, delta_u; 
{ 
  double delta, aa; 
  
  if (u >= 1.0-1.0e-9)      delta = delta_u; 
  else if (u <= 0.0+1.0e-9) delta = delta_l;
  else
    {
      if (u <= 0.5)
	{ 
	  aa = 2.0*u + (1.0-2.0*u)*pow((1+delta_l),(n_distribution_m + 1.0)); 
	  delta = pow(aa, (1.0 / (n_distribution_m + 1.0))) - 1.0;
	}
      else
	{
	  aa = 2.0*(1-u) + 2.0*(u-0.5)*pow((1-delta_u),(n_distribution_m + 1.0));
	  delta = 1.0 - pow(aa, (1.0 / (n_distribution_m + 1.0)));  
	}
    }
  if (delta < -1.0 || delta > 1.0) 
    {
      printf("Error in mutation!! delta = %lf\n",delta);
      exit(-1);
    }
  return (delta); 
} 

/*==================================================================
Binary mutation routine ( borrowed from sga.c )
====================================================================*/
void binmutation(child)
unsigned *child;
/* Mutate an allele w/ pmutation, count # of mutations */
{
    int j, k, stop;
    unsigned mask, temp = 1;

    if (nvar_bin <= 0) return;
    if (child== NULL) error_ptr_null(" child in binmutation");
    for(k = 0; k < chromsize; k++)
    {
        mask = 0;
        if(k == (chromsize-1))
	  stop = lchrom - (k*UINTSIZE); 
        else
            stop = UINTSIZE;
        for(j = 0; j < stop; j++)
        {
            if(flip(p_mutation_bin))
            {
                mask = mask|(temp<<j);
		binmut++;
            }
        }
        child[k] = child[k]^mask;
    }
    
    return;
}

/*===================================================================
Mutation Using polynomial probability distribution. Picks up a random
site and generates a random number u between -1 to 1, ( or between
minu to maxu in case of rigid boudaries) and calls the routine
get_delta() to calculate the actual shift of the value.
====================================================================*/
mutation(indiv)
INDIVIDUAL  *indiv;
{
   double distance1,x,delta_l,delta_u,delta,u;
   int k, site;

   if (indiv == NULL) error_ptr_null("indiv in mutation");
   
   if (nvar_real > 0) 
     for (site = 0; site < nvar_real; site++)
       {
	 if(flip(p_mutation_real))
	   {
	     no_mutation++;
	     if(RIGID)
	       { 
		 x = indiv->xreal[site]; 
		 distance1 = xreal_lower[site] - x; 
		 delta_l = distance1/(xreal_upper[site] - xreal_lower[site]); 
		 if (delta_l < -1.0)  delta_l = -1.0;
		 
		 distance1 = xreal_upper[site] - x;
		 delta_u = distance1/(xreal_upper[site] - xreal_lower[site]);
		 if (delta_u > 1.0)   delta_u = 1.0;
		 
		 if (-1.0*delta_l < delta_u) delta_u = -1.0 * delta_l;
		 else delta_l = -1.0 * delta_u;
	       }
	     else 
	       {
		 delta_l = -1.0;
		 delta_u =  1.0;
	       }
	     u = randomperc();
	     /* calculation of actual delta value */ 
	     delta = get_delta(u, delta_l, delta_u) 
	       * (xreal_upper[site] - xreal_lower[site]); 
	     indiv->xreal[site] += delta;
	     
	     if (indiv->xreal[site] < xreal_lower[site])
	       indiv->xreal[site] = xreal_lower[site];
	     if (indiv->xreal[site] > xreal_upper[site])
	       indiv->xreal[site] = xreal_upper[site];
	     
	   }    /* if flip() */
       }
   if (nvar_bin > 0) 
     binmutation(indiv->chrom);
}

/*====================================================================
  Reporting the user-specified parameters :
  fp is the file pointer to output file.
====================================================================*/
initreport(fp)
FILE *fp;
{
   int k;

   if (fp == NULL) error_ptr_null(" File fp in initreport");
   fprintf(fp,"\n\n=============================================");
   fprintf(fp,"\n             INITIAL REPORT                  ");
   fprintf(fp,"\n=============================================");

   fprintf(fp,"\n Variable Boundaries : ");
   if (nvar_real > 0)
     if (RIGID) fprintf(fp," Rigid");
     else       fprintf(fp," Flexible");
   fprintf(fp,"\n Population size            : %d",pop_size);
   fprintf(fp,"\n Total no. of generations   : %d",max_gen);
   fprintf(fp,"\n Cross over probability     : %6.4f",p_xover);
   if (nvar_bin > 0)
     fprintf(fp,"\n Mutation probability (binary): %6.4f",p_mutation_bin);
   if (nvar_real > 0)
     fprintf(fp,"\n Mutation probability (real): %6.4f",p_mutation_real);
   if (SHARING)
   {
        fprintf(fp,"\n Niching to be done :");
        fprintf(fp,"\n Niching parameter value: %6.4f",sigma_share);
   }
   if (nvar_bin > 0)
     fprintf(fp,"\n Total String length              : %d",lchrom);
   if (nvar_bin > 0)
     fprintf(fp,"\n Number of binary-coded variables: %d",nvar_bin);
   if (nvar_real > 0)
     fprintf(fp,"\n Number of real-coded variables  : %d",nvar_real);
   fprintf(fp,"\n Total Runs to be performed : %d",maxrun);
   if (nvar_real > 0) 
     {
       fprintf(fp,"\n Exponent (n for SBX)       : %7.2f",n_distribution_c);
       fprintf(fp,"\n Exponent (n for Mutation)  : %7.2f",n_distribution_m);
     }
   fprintf(fp,"\n Lower and Upper bounds     :");
   for (k=0; k < nvar_bin; k++)
     fprintf(fp,"\n   %8.4f   <=   x_bin[%d]   <= %8.4f, string length = %d",xbin_lower[k],k+1,xbin_upper[k],chr_len[k]);
   for (k=0; k < nvar_real; k++)
     fprintf(fp,"\n   %8.4f   <=   x_real[%d]   <= %8.4f",xreal_lower[k],k+1,xreal_upper[k]);
   
   fprintf(fp,"\n=================================================\n");
   
   app_initreport();
}


/*DM: Evaluate z-score from chromosome  */
void dm_chrom_score(INDIVIDUAL *indiv)
{
	int i, j, k, stop,bits_per_var,count=0, bitcount, position;
	unsigned mask = 1, tmp;
	double score1=0.0;
	double score2=0.0;
	int idx=0;
	//COMMUNITIES
	int N;
	int n_active_nodes=0, n_active_nodes_CD=0,n_active_nodes_UC=0;
	double score_CD=0.0, score_UC=0.0;
	
	
	
	if (nvar_bin <= 0) return;
	if (indiv->chrom == NULL) error_ptr_null("chrom in writechrom");
	
	if (COMMUNITIES) {
		for (i=0; i<N_NODES; i++) {
			network.communities.active_nodes[i]=0;
			network.communities.active_nodes_CD[i]=0;
			network.communities.active_nodes_UC[i]=0;
		}
		n_active_nodes_CD = chromosome_to_array(indiv->chrom_cd, network.communities.active_nodes_CD, N_NODES);
		n_active_nodes_UC = chromosome_to_array(indiv->chrom_uc, network.communities.active_nodes_UC, N_NODES);
		n_active_nodes    = chromosome_to_array(indiv->chrom,    network.communities.active_nodes,    N_NODES);
		
		if (n_active_nodes_CD != MAX_ACTIVE_NODES_CD || 
			n_active_nodes_UC != MAX_ACTIVE_NODES_UC || 
			n_active_nodes    != MAX_ACTIVE_NODES) {
			printf("\nERROR dm_chrom_score(): n_active_nodes_(CD,UC) != MAX_ACTIVE_NODES_(CD,UC)\n\n");
		}
		
		for(i=0; i<N_NODES; i++){
			if(network.communities.active_nodes_CD[i]){
				score_CD += fabs(network.nodes.value1[i]);
				score_CD += fabs(network.nodes.value2[i]);
			}
			if(network.communities.active_nodes_UC[i]){
				score_UC += fabs(network.nodes.value1[i]);
				score_UC += fabs(network.nodes.value2[i]);
			}			
		}
		
		if(n_active_nodes_CD>0){
			score_CD = score_CD/sqrt(n_active_nodes_CD);
		}
		else{
			score_CD = 0;
		}
		if(n_active_nodes_UC>0){
			score_UC = score_UC/sqrt(n_active_nodes_UC);
		}
		else{
			score_UC = 0;
		}
		
		network.communities.z_score_CD = score_CD;
		network.communities.z_score_UC = score_UC;	
		network.communities.n_active_nodes    = n_active_nodes;
		network.communities.n_active_nodes_CD = n_active_nodes_CD;
		network.communities.n_active_nodes_UC = n_active_nodes_UC;
		
		if (n_active_nodes_CD!=MAX_ACTIVE_NODES_CD || n_active_nodes_UC!=MAX_ACTIVE_NODES_UC) {
			printf("\nnetwork.communities.n_active_nodes_CD=%d\n", network.communities.n_active_nodes_CD);
			printf("network.communities.n_active_nodes_UC=%d\n", network.communities.n_active_nodes_UC);
			exit(-1);
		}  
		
		
	}
	else{
		for (i=0; i<N_NODES; i++) {
			network.overlap.active_nodes[i]=0;
		}		
		
		n_active_nodes    = chromosome_to_array(indiv->chrom,    network.overlap.active_nodes,    N_NODES);
		
		for(i=0; i<N_NODES; i++){
			if(network.overlap.active_nodes[i]){
				score1 += fabs(network.nodes.value1[i]);
				score2 += fabs(network.nodes.value2[i]);
			}
		}
		if(n_active_nodes>0){
			score1 = score1/sqrt(n_active_nodes);
			score2 = score2/sqrt(n_active_nodes);
		}
		else{
			score1 = 0.0;
			score2 = 0.0;		
		}
		network.overlap.z_score_CD = score1;
		network.overlap.z_score_UC = score2;	
		network.overlap.n_active_nodes = n_active_nodes;	
		
		if (n_active_nodes!=MAX_ACTIVE_NODES) {
			printf("\nnetwork.overlap.n_active_nodes=%d\n", network.overlap.n_active_nodes);
			exit(-1);
		}  
		
		
	}
	
	return; 
}


/*DM: Evaluate z-score from chromosome  */
void dm_chrom_score_old(chrom)
unsigned *chrom;
{
  int i, j, k, stop,bits_per_var,count=0, bitcount, position;
  unsigned mask = 1, tmp;
  double score1=0.0;
  double score2=0.0;
  int n_active_nodes=0, idx=0;
  //COMMUNITIES
  int N,n_active_nodes_CD=0,n_active_nodes_UC=0;
  double score_CD=0.0, score_UC=0.0;
  
		
   
  if (nvar_bin <= 0) return;
  if (chrom == NULL) error_ptr_null("chrom in writechrom");
   
  if (COMMUNITIES) {
    for (i=0; i<N_NODES; i++) {
      network.communities.active_nodes[i]=0;
      network.communities.active_nodes_CD[i]=0;
      network.communities.active_nodes_UC[i]=0;
    }
  }
  else{
    for (i=0; i<N_NODES; i++) {
      network.overlap.active_nodes[i]=0;
    }		
  }
	
	
   
  position = 0;
  bitcount = 0;
  for(k = 0; k < chromsize; k++){
    tmp = chrom[k];
    if(k == (chromsize-1)){
      stop = lchrom - (k*UINTSIZE);
    }
    else{
      stop = UINTSIZE;
    }
	
    for(j = 0; j < stop; j++){
      bits_per_var = chr_len[position];
      if(tmp&mask){
		  score1 += fabs(network.nodes.value1[idx]);
		  score2 += fabs(network.nodes.value2[idx]);
		  if (COMMUNITIES) {
			  network.communities.active_nodes[idx]=1;  
		  }  
		  else{
			  network.overlap.active_nodes[idx]=1;		
		  }
		  n_active_nodes += 1;
		  idx+=1;
	  }
      else{
		  //idx+=1;
		  if (COMMUNITIES) {
			  network.communities.active_nodes[idx]=0;  
		  }  
		  else{
			  network.overlap.active_nodes[idx]=0;		
		  }
		  idx+=1;
	  }
      count++; bitcount++;
      if (( (count % bits_per_var) == 0) && (count < lchrom))
		  printf("-");
      tmp = tmp>>1;
      if (bitcount >= chr_len[position]){
		  bitcount = 0;
		  position += 1;
	  }
    }
  }
  if(n_active_nodes>0){
    score1 = score1/sqrt(n_active_nodes);
    score2 = score2/sqrt(n_active_nodes);
  }
  else{
    score1 = 0.0;
    score2 = 0.0;		
  }
	
  //printf("\nidx=%d\n\n",idx);	
       	
  if (!COMMUNITIES) {
    network.overlap.z_score_CD = score1;
    network.overlap.z_score_UC = score2;	
    network.overlap.n_active_nodes = n_active_nodes;		
  }
	
  if (COMMUNITIES) {
    N = n_active_nodes; 
    for (i=0;i<N_NODES;i++){
      if(network.communities.active_nodes[i]==1){
		  //if (randomperc()>0.5) {
		  if (fabs(network.nodes.value1[i])>=fabs(network.nodes.value2[i])) {
			  network.communities.active_nodes_CD[i]=1;
			  score_CD += fabs(network.nodes.value1[i]);
			  n_active_nodes_CD += 1;	  
		  }
		  else {
			  network.communities.active_nodes_UC[i]=1;
			  score_UC += fabs(network.nodes.value2[i]);
			  n_active_nodes_UC += 1;
		  }
	  }
    }
		
    if(n_active_nodes_CD>0){
      score_CD = score_CD/sqrt(n_active_nodes_CD);
    }
    else{
		score_CD = 0;
		//printf("score_CD=%le\n",score_CD);
    }
    if(n_active_nodes_UC>0){
      score_UC = score_UC/sqrt(n_active_nodes_UC);
    }
    else{
      score_UC = 0;
      //printf("score_UC=%le\n",score_UC);
    }

	network.communities.z_score_CD = score_CD;
    network.communities.z_score_UC = score_UC;	
    network.communities.n_active_nodes    = n_active_nodes;
    network.communities.n_active_nodes_CD = n_active_nodes_CD;
    network.communities.n_active_nodes_UC = n_active_nodes_UC;
	  
	  
	/////
	  
	if (n_active_nodes_CD!=MAX_ACTIVE_NODES_CD || n_active_nodes_UC!=MAX_ACTIVE_NODES_UC) {
		printf("\nnetwork.communities.n_active_nodes_CD=%d\n", network.communities.n_active_nodes_CD);
		printf("network.communities.n_active_nodes_UC=%d\n", network.communities.n_active_nodes_UC);
		exit(-1);
	}  
	  
  }
  
	
	
	
  return; //score1+score2; 
}


//DM: Evaluate pvalue from network z-score   
void evaluate_active_network_p_value()
{
	double z1, z2, p1, p2;
	double z_CD, z_UC, p_CD, p_UC;
  
	
	if (COMMUNITIES) {
		
		z_CD = network.communities.z_score_CD;
		z_UC = network.communities.z_score_UC;
		
		if(network.communities.n_active_nodes_CD>0)
			p_CD = zscore2pvalue(z_CD);
		else
			p_CD = 1.0;

		if(network.communities.n_active_nodes_UC>0)
			p_UC = zscore2pvalue(z_UC);
		else
			p_UC = 1.0;
			
		network.communities.p_value_CD = p_CD;
		network.communities.p_value_UC = p_UC;		
	}
	else {
    
		z1 = network.overlap.z_score_CD;
		z2 = network.overlap.z_score_UC;

		if(network.overlap.n_active_nodes>0){
			p1 = zscore2pvalue(z1);
			p2 = zscore2pvalue(z2);
		}
		else{
			p1 = 1.0;
			p2 = 1.0;
		}
	  
		network.overlap.p_value_CD = p1;
		network.overlap.p_value_UC = p2;
		
	}
	
	return;
	
}

void initialize_network_evaluation(){
	
	int i, N;
	
	// initialization clustering coeff
	if (COMMUNITIES) {
		N=network.communities.n_active_nodes;
		
		//del comm
		//network.communities.adj_mat=imatrix(0,N-1,0,N-1);	
		//network.communities.k=ivector(0,N-1);
		
	}
	else{
		N=network.overlap.n_active_nodes;
		
		network.overlap.cc.Nbig=N;
		network.overlap.cc.got_los=0;
		network.overlap.cc.n_max=0;		
		
		//del comm
		//network.overlap.adj_mat=imatrix(0,N-1,0,N-1);	
		//network.overlap.k=ivector(0,N-1);
	}
}	

void finalize_network_evaluation(){

	int N;
	
	if (COMMUNITIES) {
		N=network.communities.n_active_nodes;
		
		//del comm
		//free_imatrix(network.communities.adj_mat,0,N-1,0,N-1);    
		//free_ivector(network.communities.k,0,N-1);

	}
	else {
		N=network.overlap.n_active_nodes;
		
		//del comm
		//free_imatrix(network.overlap.adj_mat,0,N-1,0,N-1);    
		//free_ivector(network.overlap.k,0,N-1);

	}

}

//DM: Evaluate active network from active nodes
void dm_active_nodes_to_active_network()
{
	int N,N_CD,N_UC,E,i,j,l,idx1,idx2,ia;
	int *active_idx, *active_idx_CD_UC; //[network.n_active_nodes];
	double W, Rij;
	double tmp_cd_Q=0, tmp_uc_Q=0;

	// Evaluate Q
	if (COMMUNITIES) {
		
		N = network.communities.n_active_nodes; 
		//N_CD = network.communities.n_active_nodes_CD; 		
		//N_UC = network.communities.n_active_nodes_UC; 		
		
		active_idx      =ivector(0,N-1);
		active_idx_CD_UC=ivector(0,N-1);
		
		
		j=0; 
		for (i=0;i<N_NODES;i++){
			if(network.communities.active_nodes[i]==1){
				active_idx[j]=network.nodes.idx[i];
				
				if (network.communities.active_nodes_CD[i]==1) 
					active_idx_CD_UC[j] = 1;
				else 
					active_idx_CD_UC[j] = -1;

				j++;
			}
		}
				
		for (i=0;i<N;i++){
			network.communities.k[i]=0;
			for (j=0;j<N;j++){
				network.communities.adj_mat[i][j]=0;
			}
		}
		
		
		ia=0;
		for(i=0;i<N_EDGES;i++){	
			for (j=0;j<N;j++){
				if(network.edges.idx1[i]==active_idx[j]){
					for (l=0;l<N;l++){
						if(network.edges.idx2[i]==active_idx[l]){	
							network.communities.adj_mat[j][l]=1;
							network.communities.adj_mat[l][j]=1;			
							ia++;
						}			
					}
				}
			}
		}
		E = ia;
		network.communities.n_active_edges = E;
		
		
		for (i=0;i<N;i++){
			for (j=0;j<N;j++){
				if (network.communities.adj_mat[i][j]==1){ 
					network.communities.k[i]++;
				}
			}
		}
				
		network.communities.Q=0.0;	
		network.communities.n_active_edges_CD=0;
		network.communities.n_active_edges_UC=0;		
		for (i=0;i<N;i++){
			for (j=0;j<N;j++){
				if (active_idx_CD_UC[i]==1 & active_idx_CD_UC[j]==1) {
					Rij=(network.communities.k[i]*network.communities.k[j])/(2.0*E);
					network.communities.Q += network.communities.adj_mat[i][j]-Rij;
					//tmp_cd_Q += network.communities.adj_mat[i][j]-Rij;
					network.communities.n_active_edges_CD+=1;
				}
				if (active_idx_CD_UC[i]==-1 & active_idx_CD_UC[j]==-1) {
					Rij=(network.communities.k[i]*network.communities.k[j])/(2.0*E);
					network.communities.Q += network.communities.adj_mat[i][j]-Rij;	
					//tmp_uc_Q += network.communities.adj_mat[i][j]-Rij;						
					network.communities.n_active_edges_UC+=1;
				}					
			}
		}
		if (E>0) 
			network.communities.Q/=(2*E);
		else
			network.communities.Q = -1;
		
						
		free_ivector(active_idx,0,N-1);
		free_ivector(active_idx_CD_UC,0,N-1);
		
		
	}// end if COMMUNITIES
	else {
		
		N = network.overlap.n_active_nodes; 
		active_idx=ivector(0,N-1);
		
		j=0; 
		for (i=0;i<N_NODES;i++){
			if(network.overlap.active_nodes[i]==1){
				active_idx[j]=network.nodes.idx[i];
				j++;
			}
		}
		
		for (i=0;i<N;i++){
			network.overlap.k[i]=0;
			for (j=0;j<N;j++){
				network.overlap.adj_mat[i][j]=0;
			}
		}
		
		ia=0;
		for(i=0;i<N_EDGES;i++){	
			for (j=0;j<N;j++){
				if(network.edges.idx1[i]==active_idx[j]){
					for (l=0;l<N;l++){
						if(network.edges.idx2[i]==active_idx[l]){						
							network.overlap.adj_mat[j][l]=1;
							network.overlap.adj_mat[l][j]=1;			
							ia++;
						}			
					}
				}
			}
		}
		E = ia;
		network.overlap.n_active_edges = E;
				
		for (i=0;i<N;i++){
			for (j=0;j<N;j++){
				if (network.overlap.adj_mat[i][j]==1){ 
					network.overlap.k[i]++;
				}
			}
		}
		
		
		network.overlap.cc.n_max=N;
				
		free_ivector(active_idx,0,N-1);

		
	}
	// end if-else COMMUNITIES
	
	
	
	return;
}


/*====================================================================
Writes a given string of 0's and 1's
puts a `-` between each substring (one substring for one variable)
Leftmost bit is most significant bit.
====================================================================*/
void dm_writechrom(chrom)
unsigned *chrom;
{
    int j, k, stop,bits_per_var,count=0, bitcount, position;
    unsigned mask = 1, tmp;
   
   if (nvar_bin <= 0) return;
   if (chrom == NULL) error_ptr_null("chrom in writechrom");
   
   //printf("\n\nstart_dm_writechrom\n");
   
   position = 0;
   bitcount = 0;
    for(k = 0; k < chromsize; k++)
    {
        tmp = chrom[k];
		if(k == (chromsize-1)){
            stop = lchrom - (k*UINTSIZE);
		}
        else{
            stop = UINTSIZE;
		}

        for(j = 0; j < stop; j++)
        {
			bits_per_var = chr_len[position];
			if(tmp&mask)
				printf("1");
			else
				printf("0");
			count++; bitcount++;
			if (( (count % bits_per_var) == 0) && (count < lchrom))
				printf("-");
			tmp = tmp>>1;
			if (bitcount >= chr_len[position])
			{
				bitcount = 0;
				position += 1;
			}
		}
    }
	
	return;
}

void writechrom(chrom,fp)
unsigned *chrom;
FILE *fp;
{
    int j, k, stop,bits_per_var,count=0, bitcount, position;
    unsigned mask = 1, tmp;

   if (fp == NULL) error_ptr_null(" File fp in initreport");
   
   if (nvar_bin <= 0) return;
   if (chrom == NULL) error_ptr_null("chrom in writechrom");
   
   position = 0;
   bitcount = 0;
    for(k = 0; k < chromsize; k++)
    {
        tmp = chrom[k];
        if(k == (chromsize-1))
            stop = lchrom - (k*UINTSIZE);
        else
            stop = UINTSIZE;

        for(j = 0; j < stop; j++)
        {
	  bits_per_var = chr_len[position];
	  if(tmp&mask)
	    fprintf(fp,"1");
	  else
	    fprintf(fp,"0");
	  count++; bitcount++;
	  if (( (count % bits_per_var) == 0) && (count < lchrom))
	    fprintf(fp,"-");
	  tmp = tmp>>1;
	  if (bitcount >= chr_len[position])
	    {
	      bitcount = 0;
	      position += 1;
	    }
        }
    }
    
    return;
}


void writechrom_excel(chrom,fp)
unsigned *chrom;
FILE *fp;
{
    int j, k, stop,bits_per_var,count=0, bitcount, position;
    unsigned mask = 1, tmp;

   if (fp == NULL) error_ptr_null(" File fp in initreport");
   
   if (nvar_bin <= 0) return;
   if (chrom == NULL) error_ptr_null("chrom in writechrom");
   
   position = 0;
   bitcount = 0;
    for(k = 0; k < chromsize; k++)
    {
        tmp = chrom[k];
        if(k == (chromsize-1))
            stop = lchrom - (k*UINTSIZE);
        else
            stop = UINTSIZE;

        for(j = 0; j < stop; j++)
        {
	  bits_per_var = chr_len[position];
	  if(tmp&mask)
	    fprintf(fp,"1\n");
	  else
	    fprintf(fp,"0\n");
	  count++; bitcount++;
	  if (( (count % bits_per_var) == 0) && (count < lchrom))
	    fprintf(fp,"-");
	  tmp = tmp>>1;
	  if (bitcount >= chr_len[position])
	    {
	      bitcount = 0;
	      position += 1;
	    }
        }
    }
    
    return;
}


void writeindv(ind)
     INDIVIDUAL ind;
{
  int i;
  
  for (i=0; i<nvar_bin; i++)
    printf(" %lf",ind.xbin[i]);
  for (i=0; i<nvar_real; i++)
    printf(" %lf",ind.xreal[i]);
  printf(" Obj=%lf penalty = %lf parent1 = %d parent2 = %d",ind.obj,ind.penalty,ind.parent1,ind.parent2);
  printf(" cross_site = %d ",ind.cross_var);

}

/*====================================================================
Reporting the statistics of current population ( gen. no. 'num'):
  fp is file pointer to output file.
====================================================================*/
report(fr,fp,fl,num)
FILE *fr,*fp,*fl;
int num;
{
  int k,j;
  char string[30];


  if (fr == NULL) error_ptr_null(" file fr in report()");
  if (fp == NULL) error_ptr_null(" file fp in report()");
  if (num == 0)
    fprintf(fl,"\n# Generation Number  Best Fitness  Average Fitness  Worst Fitness");
  fprintf(fl,"\n %d  %lf  %lf  %lf",num,min_obj,avg_obj,max_obj);
  
  if (REPORT)
    {
      /* ----------------------------------------- */
      /* WRITING IN THE OUTPUT FILE FOR INSPECTION */
      /* ----------------------------------------- */
      fprintf(fr,"\n========== Generation No. : %3d ===================",num);
      fprintf(fr,"\n  No. Binary|Real x   Constr. violation    Fitness    Parents     Cross-site ");
      fprintf(fr,"\n===================================================");
      for (k=0; k < pop_size; k++)
	{
	  fprintf(fr,"\n%3d.  ",k+1);
	  if (nvar_bin > 0)
	    {
	      for (j=0; j < nvar_bin; j++)
		fprintf(fr," %8.5lf",oldpop[k].xbin[j]);
	    }
	  fprintf(fr,"|");
	  
	  if (nvar_real > 0)
	    {
	      for (j=0; j<nvar_real; j++)
		fprintf(fr," %8.5lf",oldpop[k].xreal[j]);
	    }
	  for (j=0; j<nc; j++)
	    fprintf(fr," %8.5lf",oldpop[k].cons[j]);
	  fprintf(fr," %8.5lf",oldpop[k].penalty);
	  fprintf(fr,"  %8.5lf (%3d %3d)", oldpop[k].obj,
		  oldpop[k].parent1,oldpop[k].parent2);
	  if (nvar_bin > 0) fprintf(fr,"  %d",oldpop[k].cross_var);
	  if (nvar_bin > 0)
	    {  
	      fprintf(fr,"\n String = ");
	      writechrom(oldpop[k].chrom,fr); 
	    }
	}
    }
  if (num==max_gen)
    {
      fprintf(fp,"\n===================================================");
      fprintf(fp,"\nMax = %8.5lf  Min = %8.5lf   Avg = %8.5lf",
	      max_obj,min_obj,avg_obj);
      fprintf(fp,"\nMutations (real)= %d ; Mutations (binary) = %d ; Crossovers = %d",
	      no_mutation,binmut,no_xover);
      fprintf(fl,"\n");

      if (best_ever.penalty <= 0.0) 
	{
	  fprintf(fp,"\nBest ever fitness: %lf (from generation : %d)\n",
		  best_ever.obj,best_ever_gen);
	  fprintf(fp,"Variable vector: Binary | Real -> ");
	  for (j=0; j < nvar_bin; j++)
	    fprintf(fp," %lf",best_ever.xbin[j]);
	  fprintf(fp,"|");
	  for (j=0; j < nvar_real; j++)
	    fprintf(fp," %lf",best_ever.xreal[j]);
	  if (nvar_bin > 0) 
	    { 
	      fprintf(fp,"\nBest_ever String = ");
	      writechrom(best_ever.chrom,fp); 
	    }
	  fprintf(fp,"\nConstraint value:");
	  for (j=0; j < nc; j++)
	    fprintf(fp," %lf",best_ever.cons[j]);
	  fprintf(fp,"| Overall penalty: %lf",best_ever.penalty);
	}
      else 
	fprintf(fp,"No feasible solution found!\n");
      fprintf(fp,"\n===================================================");
      fprintf(fp,"\n\n");
    }
  
  app_report();
}

void dm_write_bestever_network(fnet,fnet_CD,fnet_UC)
FILE *fnet,*fnet_CD,*fnet_UC;
{
	int i,k,l,E,idx1,idx2;
	int N, N_CD, N_UC;
	int j, j_cd, j_uc, ia=0;
	//int active_idx[N_NODES], active_idx_CD[N_NODES], active_idx_UC[N_NODES]; 
	int *active_idx, *active_idx_CD, *active_idx_UC; 
	int tmp1,tmp2;
	char str1[15], str2[15];
	int FN_CD,FP_CD,TN_CD,TP_CD;
	double FN_RATE_CD, FP_RATE_CD, PRED_ACCURACY_CD;
	int FN_UC,FP_UC,TN_UC,TP_UC; 
	double FN_RATE_UC, FP_RATE_UC, PRED_ACCURACY_UC;
	int FN, FP, TN, TP;
	double FN_RATE, FP_RATE, PRED_ACCURACY;


	
	active_idx=ivector(0,N_NODES-1);
	active_idx_CD=ivector(0,N_NODES-1);
	active_idx_UC=ivector(0,N_NODES-1);

	
	if (COMMUNITIES) {	
		
		E = network.communities_bestever.n_active_edges;	
		N = network.communities_bestever.n_active_nodes;
		N_CD = network.communities_bestever.n_active_nodes_CD;
		N_UC = network.communities_bestever.n_active_nodes_UC;
		
		
		//to change
		//int active_idx[N], active_idx_CD[N], active_idx_UC[N]; 
		j=0; j_cd=0; j_uc=0;
		for (i=0;i<N_NODES;i++){
			if(network.communities_bestever.active_nodes[i]==1){
				active_idx[j]=network.nodes.idx[i];
				if(network.communities_bestever.active_nodes_CD[i]==1){
					active_idx_CD[j]=network.nodes.idx[i];
					j_cd++;
				}
				else{
					active_idx_CD[j]=-1;
				}
				if(network.communities_bestever.active_nodes_UC[i]==1){
					active_idx_UC[j]=network.nodes.idx[i];
					j_uc++;
				}	
				else{
					active_idx_UC[j]=-1;
				}				
				j++;
			}
		}
		
		
		
		if (j!=N || j_cd!=N_CD || j_uc!=N_UC) {
			printf("\ndm_adj_matrix_to_edges_communities: mismatching N\n");
			printf("\n(j=%d, N=%d), (j_cd=%d, N_CD=%d), (j_uc=%d, N_UC=%d)\n",
				   j,N,j_cd,N_CD,j_uc,N_UC);	
			
			printf("\n");
			for (i=0;i<N_NODES;i++){
				if(network.communities_bestever.active_nodes[i]==1){
					printf("%d ",i);
				}
			}
			printf("\n");

			printf("\n");
			for (i=0;i<N_NODES;i++){
				if(network.communities_bestever.active_nodes_CD[i]==1){
					printf("%d ",i);
				}				
			}
			printf("\n");
			
			printf("\n");
			for (i=0;i<N_NODES;i++){
				if(network.communities_bestever.active_nodes_UC[i]==1){
					printf("%d ",i);
				}
			}
			printf("\n");
			
			
			
			exit(-1);
			//return;
		}
		
		for(i=0;i<N_EDGES;i++){	
			for (j=0;j<N;j++){
				if(network.edges.idx1[i]==active_idx[j]){
					for (l=0;l<N;l++){
						if(network.edges.idx2[i]==active_idx[l]){						
							network.communities_bestever.active_edges[ia][0]=active_idx[j];
							network.communities_bestever.active_edges[ia][1]=active_idx[l];								
							if (network.communities_bestever.adj_mat[j][l]!=1 || network.communities_bestever.adj_mat[l][j]!=1) {
								printf("\ndm_adj_matrix_to_edges_communities: mismatching adj_mat\n");
								return;
							}
							ia++;
						}			
					}
				}
			}
		}		
		if (ia!=E) {
			printf("\ndm_adj_matrix_to_edges_overlap: mismatching E\n");
			return;
		}
		
		
		
		
		fprintf(fnet,"N. Active Nodes: %d\t (CD:%d\t UC:%d)\n",
				network.communities_bestever.n_active_nodes, 
				network.communities_bestever.n_active_nodes_CD, 
				network.communities_bestever.n_active_nodes_UC);	
		fprintf(fnet,"Network CD p-value: %le\nNetwork UC p-value: %le\n",
				network.communities_bestever.p_value_CD, 
				network.communities_bestever.p_value_UC);	
		fprintf(fnet,"Network CD z-score: %le\nNetwork UC z-score: %le\n",
				network.communities_bestever.z_score_CD, 
				network.communities_bestever.z_score_UC);				
		fprintf(fnet,"Q: %le\n",network.communities_bestever.Q);	
		fprintf(fnet,"Fitness: %le\n",network.communities_bestever.fitness);		
		fprintf(fnet,"N. Edges: %d\n",network.communities_bestever.n_active_edges);	
		fprintf(fnet,"Node1\tNode2\n");
		fprintf(fnet_CD,"Node1\tNode2\n");
		fprintf(fnet_UC,"Node1\tNode2\n");
		
		
		sprintf(str1, "%d", MAX_ACTIVE_NODES_CD);
		sprintf(str2, "%d", run);
		fnet_CD_fh = fopen(join(join(join(join("subnet_community_CD_",str1),"_"),str2),".txt"),"w");
		sprintf(str1, "%d", MAX_ACTIVE_NODES_UC);		
		fnet_UC_fh = fopen(join(join(join(join("subnet_community_UC_",str1),"_"),str2),".txt"),"w");

		for (i=0; i<E; i++) {
			idx1 = network.communities_bestever.active_edges[i][0];
			idx2 = network.communities_bestever.active_edges[i][1];		
			fprintf(fnet,"%d\t%d",idx1,idx2);	
			for (j=0; j<N; j++) {
				if(idx1==active_idx_CD[j]){
					for (k=0; k<N; k++) {					
						if(idx2==active_idx_CD[k]){
							fprintf(fnet_CD,   "%d\t%d\n",idx1,idx2);	
							fprintf(fnet_CD_fh,"%d\t%d\n",idx1,idx2);								
						}
					}
				}
				if(idx1==active_idx_UC[j]){
					for (k=0; k<N; k++) {					
						if(idx2==active_idx_UC[k]){
							fprintf(fnet_UC,   "%d\t%d\n",idx1,idx2);	
							fprintf(fnet_UC_fh,"%d\t%d\n",idx1,idx2);								
						}
					}
				}
			}
			fprintf(fnet,"\n");	
		}
		
		fclose(fnet_CD_fh);
		fclose(fnet_UC_fh);
		
		fprintf(fnet,"Active Nodes (%d):\n",N);
		for (i=0; i<N; i++) {
			fprintf(fnet,"%d ",active_idx[i]);
		}
		fprintf(fnet,"\n");

		fprintf(fnet,"DE Nodes CD (%d):\n",network.nodes.n_de_nodes_CD);
		for (i=0; i<N_NODES; i++) {
			if (network.nodes.de_nodes_CD[i]==1) {
				fprintf(fnet,"%d ", network.nodes.idx[i]);
			}
		}
		fprintf(fnet,"\n");
		fprintf(fnet,"DE Nodes UC (%d):\n",network.nodes.n_de_nodes_UC);
		for (i=0; i<N_NODES; i++) {
			if (network.nodes.de_nodes_UC[i]==1) {
				fprintf(fnet,"%d ", network.nodes.idx[i]);
			}
		}
		fprintf(fnet,"\n");
		
		
		fprintf(fnet_CD,"Active Nodes CD:\n");
		for (i=0; i<N; i++) {
			if (active_idx_CD[i]>=0) {
				fprintf(fnet_CD,"%d ",active_idx_CD[i]);
			}
		}
		fprintf(fnet_CD,"\n");
		fprintf(fnet_CD,"DE Nodes CD (%d):\n",network.nodes.n_de_nodes_CD);
		for (i=0; i<N_NODES; i++) {
			if (network.nodes.de_nodes_CD[i]==1) {
				fprintf(fnet_CD,"%d ", network.nodes.idx[i]);
			}
		}
		fprintf(fnet_CD,"\n");
		
		fprintf(fnet_UC,"Active Nodes UC:\n");
		for (i=0; i<N; i++) {
			if (active_idx_UC[i]>=0) {
				fprintf(fnet_UC,"%d ",active_idx_UC[i]);
			}
		}
		fprintf(fnet_UC,"\n");
		fprintf(fnet_UC,"DE Nodes UC (%d):\n",network.nodes.n_de_nodes_UC);
		for (i=0; i<N_NODES; i++) {
			if (network.nodes.de_nodes_UC[i]==1) {
				fprintf(fnet_UC,"%d ", network.nodes.idx[i]);
			}
		}
		fprintf(fnet_UC,"\n");
		
		
		
		if (EVALUATE_FDR) {
			
			
			FN_CD=0; FP_CD=0; TN_CD=0; TP_CD=0;
			for (i=0;i<N_NODES;i++){
				if(network.communities_bestever.active_nodes_CD[i]==1 && network.communities.active_nodes_CD_result[i]==1){
					TP_CD++;
				}
				if(network.communities_bestever.active_nodes_CD[i]==1 && network.communities.active_nodes_CD_result[i]==0){
					FP_CD++;
				}
				if(network.communities_bestever.active_nodes_CD[i]==0 && network.communities.active_nodes_CD_result[i]==0){
					TN_CD++;
				}	
				if(network.communities_bestever.active_nodes_CD[i]==0 && network.communities.active_nodes_CD_result[i]==1){
					FN_CD++;
				}					
			}			
			
			FN_RATE_CD = ((double) FN_CD) / ((double) TP_CD);
			FP_RATE_CD = ((double) FP_CD) / ((double) TN_CD);
			PRED_ACCURACY_CD = 1.0 - ( (double) FN_CD + (double) FP_CD ) / ( (double) TN_CD + (double) TP_CD );

			FN_UC=0; FP_UC=0; TN_UC=0; TP_UC=0;
			for (i=0;i<N_NODES;i++){
				if(network.communities_bestever.active_nodes_UC[i]==1 && network.communities.active_nodes_UC_result[i]==1){
					TP_UC++;
				}
				if(network.communities_bestever.active_nodes_UC[i]==1 && network.communities.active_nodes_UC_result[i]==0){
					FP_UC++;
				}
				if(network.communities_bestever.active_nodes_UC[i]==0 && network.communities.active_nodes_UC_result[i]==0){
					TN_UC++;
				}	
				if(network.communities_bestever.active_nodes_UC[i]==0 && network.communities.active_nodes_UC_result[i]==1){
					FN_UC++;
				}					
			}			
			
			FN_RATE_UC = ((double) FN_UC)/((double) TP_UC);
			FP_RATE_UC = ((double) FP_UC)/((double) TN_UC);
			PRED_ACCURACY_UC = 1.0 - ( (double) FN_UC + (double) FP_UC ) / ( (double) TN_UC + (double) TP_UC );
			

			FN=0; FP=0; TN=0; TP=0;
			for (i=0;i<N_NODES;i++){
				if(network.communities_bestever.active_nodes[i]==1 && network.communities.active_nodes_result[i]==1 ){
					TP++;
				}
				if(network.communities_bestever.active_nodes[i]==1 && network.communities.active_nodes_result[i]==0 ){
					FP++;
				}
				if(network.communities_bestever.active_nodes[i]==0 && network.communities.active_nodes_result[i]==0 ){
					TN++;
				}	
				if(network.communities_bestever.active_nodes[i]==0 && network.communities.active_nodes_result[i]==1 ){
					FN++;
				}					
			}			
			
			FN_RATE = ((double) FN) / ((double) TP);
			FP_RATE = ((double) FP) / ((double) TN);
			PRED_ACCURACY = 1.0 - ( (double) FN + (double) FP ) / ( (double) TN + (double) TP );
			
			
			
			
			fprintf(f_fdr,"%le\t%le\t%le\t%le\t%le\t%le\t%le\t%le\t%le\n", 
					FN_RATE_CD, FP_RATE_CD, PRED_ACCURACY_CD, 
					FN_RATE_UC, FP_RATE_UC, PRED_ACCURACY_UC,
					FN_RATE   , FP_RATE   , PRED_ACCURACY);
		}
		
	}
			
	else {
		
		
		E = network.overlap_bestever.n_active_edges;	
		N = network.overlap_bestever.n_active_nodes;	

		j=0;
		for (i=0;i<N_NODES;i++){
			if(network.overlap_bestever.active_nodes[i]==1){
				active_idx[j]=network.nodes.idx[i];
				j++;
			}
		}
		if (j!=N) {
			printf("\ndm_adj_matrix_to_edges_overlap: mismatching N (j=%d, N=%d)\n",j,N);
			return;
		}
				
		
		
		
		
		for(i=0;i<N_EDGES;i++){	
			for (j=0;j<N;j++){
				if(network.edges.idx1[i]==active_idx[j]){
					for (l=0;l<N;l++){
						if(network.edges.idx2[i]==active_idx[l]){		
							tmp1=active_idx[j];
							tmp2=active_idx[l];
							network.overlap_bestever.active_edges[ia][0]=tmp1;
							network.overlap_bestever.active_edges[ia][1]=tmp2;								
							if (network.overlap_bestever.adj_mat[j][l]!=1 || network.overlap_bestever.adj_mat[l][j]!=1) {
								printf("\ndm_adj_matrix_to_edges_overlap: mismatching adj_mat\n");
								return;
							}
							
							ia++;
						}			
					}
				}
			}
		}
		if (ia!=E) {
			printf("\ndm_adj_matrix_to_edges_overlap: mismatching E\n");
			return;
		}
				
		
		
				
		fprintf(fnet,"N. Active Nodes: %d\n",
				network.overlap_bestever.n_active_nodes);	
		fprintf(fnet,"Network CD p-value: %le\nNetwork UC p-value: %le\n",
				network.overlap_bestever.p_value_CD, 
				network.overlap_bestever.p_value_UC);
		fprintf(fnet,"Network CD z-score: %le\nNetwork UC z-score: %le\n",
				network.overlap_bestever.z_score_CD, 
				network.overlap_bestever.z_score_UC);		
		fprintf(fnet,"Avg. Clust. Coeff: %le\n",network.overlap_bestever.avg_clust_coeff);
		fprintf(fnet,"Fitness: %le\n",network.overlap_bestever.fitness);
		fprintf(fnet,"N. Edges: %d\n",network.overlap_bestever.n_active_edges);
		
		
		
		sprintf(str1, "%d", MAX_ACTIVE_NODES);
		sprintf(str2, "%d", run);
		fnet_fh = fopen(join(join(join(join("subnet_overlap_",str1),"_"),str2),".txt"),"w");
		for (i=0; i<E; i++) {
			idx1 = network.overlap_bestever.active_edges[i][0];
			idx2 = network.overlap_bestever.active_edges[i][1];		
			fprintf(fnet,"%d\t%d\n",idx1,idx2);	
			fprintf(fnet_fh,"%d\t%d\n",idx1,idx2);				
		}
		fclose(fnet_fh);
		
		fprintf(fnet,"Active Nodes:\n");
		for (i=0; i<N; i++) {
			fprintf(fnet,"%d ",active_idx[i]);
		}
		fprintf(fnet,"\n");
		fprintf(fnet,"DE Nodes CD (%d):\n",network.nodes.n_de_nodes_CD);
		for (i=0; i<N_NODES; i++) {
			if (network.nodes.de_nodes_CD[i]==1) {
				fprintf(fnet,"%d ", network.nodes.idx[i]);
			}
		}
		fprintf(fnet,"\n");
		fprintf(fnet,"DE Nodes UC (%d):\n",network.nodes.n_de_nodes_UC);
		for (i=0; i<N_NODES; i++) {
			if (network.nodes.de_nodes_UC[i]==1) {
				fprintf(fnet,"%d ", network.nodes.idx[i]);
			}
		}
		fprintf(fnet,"\n");
		
		
		
		if (EVALUATE_FDR) {
			
			
			
			FN=0; FP=0; TN=0; TP=0;
			for (i=0;i<N_NODES;i++){
				if(network.overlap_bestever.active_nodes[i]==1 && network.overlap.active_nodes_result[i]==1 ){
					TP++;
				}
				if(network.overlap_bestever.active_nodes[i]==1 && network.overlap.active_nodes_result[i]==0 ){
					FP++;
				}
				if(network.overlap_bestever.active_nodes[i]==0 && network.overlap.active_nodes_result[i]==0 ){
					TN++;
				}	
				if(network.overlap_bestever.active_nodes[i]==0 && network.overlap.active_nodes_result[i]==1 ){
					FN++;
				}					
			}			
			
			FN_RATE = ((double) FN) / ((double) TP);
			FP_RATE = ((double) FP) / ((double) TN);
			PRED_ACCURACY = 1.0 - ( (double) FN + (double) FP ) / ( (double) TN + (double) TP );
			
		
			fprintf(f_fdr,"%le\t%le\t%le\n", 
					FN_RATE, FP_RATE, PRED_ACCURACY); 
		}
		
		
	}
	
	free_ivector(active_idx,0,N_NODES-1);
	free_ivector(active_idx_CD,0,N_NODES-1);
	free_ivector(active_idx_UC,0,N_NODES-1);
	
	return;
}


/*====================================================================
 DM: Reporting the statistics of current population ( gen. no. 'num'):
 fp is file pointer to output file.
 ====================================================================*/

//fp_out = fopen("result.out","w+");
//fp_rep = fopen("report.out","w");
//fp_plot= fopen("plot.out","w");
//dm_report(fp_rep,fp_out,fp_plot,gen_no,fp_net,fp_net_CD,fp_net_UC);	
void dm_report(fr,fp,fl,num,fnet,fnet_CD,fnet_UC)
FILE *fr,*fp,*fl,*fnet,*fnet_CD,*fnet_UC;
int num;
{
	int k,j,i;
	char string[30];
	double fitfun;
	
	//objective(&best_ever);
	
	if (fr == NULL) error_ptr_null(" file fr in report()");
	if (fp == NULL) error_ptr_null(" file fp in report()");
	if (num == 0){
	  //fprintf(fl,"\n# Generation_Number\tBest_Current_Fitness\tAverage_Fitness\tWorst_Fitness\tBest_Ever_Fitness\n");
      fprintf(fl,"\n#Generation_Number\tBest_Current_Fitness\tAverage_Fitness\tWorst_Fitness\tbest_ever.obj\tOV\tCOM\n");
	}
	if((num%50)==0 || num==0){
		fprintf(fl,"\n%d\t%le\t%le\t%le\t%le\t%le\t%le",
				num,min_obj,avg_obj,max_obj, best_ever.obj, 
				network.overlap_bestever.fitness,
				network.communities_bestever.fitness);
	}


	
	if (REPORT){
		/* ----------------------------------------- */
		/* WRITING IN THE OUTPUT FILE FOR INSPECTION */
		/* ----------------------------------------- */
		fprintf(fr,"\n========== Generation No. : %3d ===================",num);
		fprintf(fr,"\n  No. Binary|Real x   Constr. violation    Fitness-Rank    Parents     CrossNet	Cross-site ");
		fprintf(fr,"\n===================================================");
		for (k=0; k < pop_size; k++)
		{
			fprintf(fr,"\n%3d.  ",k+1);
			if (nvar_bin > 0)
			{
				for (j=0; j < nvar_bin; j++)
					fprintf(fr," %8.5lf",oldpop[k].xbin[j]);
			}
			fprintf(fr,"|");
			
			if (nvar_real > 0)
			{
				for (j=0; j<nvar_real; j++)
					fprintf(fr," %8.5lf",oldpop[k].xreal[j]);
			}
			for (j=0; j<nc; j++)
				fprintf(fr," %1.2le",oldpop[k].cons[j]);
			fprintf(fr," %1.2le",oldpop[k].penalty);
			//fprintf(fr,"  %8.5lf (%3d %3d)", oldpop[k].obj,
			//		oldpop[k].parent1,oldpop[k].parent2);
			
			//fprintf(fr,"  %8.5lf (%3d %3d)", oldpop[k].obj,
			//		oldpop[k].parent1,oldpop[k].parent2);
			fprintf(fr,"  %8.5lf (%3d %3d) %d", oldpop[k].obj,
					oldpop[k].parent1_dm,oldpop[k].parent2_dm,oldpop[k].cross_net);
			
			
			if (nvar_bin > 0) fprintf(fr,"  %d",oldpop[k].cross_var);
			if (nvar_bin > 0)
			{  
				fprintf(fr,"\n String = ");
				writechrom(oldpop[k].chrom,fr); 
			}
			
		}
	}

			if((num%50)==0 || num<=1){

				if (COMMUNITIES) {	
					
					fprintf(fp_plot_best_fits,"%d\t%d\t%le\t%le\t%le\t%le\n",
							num,network.communities_bestever.n_active_nodes,
							network.communities_bestever.z_score_CD, 
							network.communities_bestever.z_score_UC, 
							network.communities_bestever.Q, 
							network.communities_bestever.fitness);	
				}
				else {
					fprintf(fp_plot_best_fits,"%d\t%d\t%le\t%le\t%le\t%le\n",
							num,network.overlap_bestever.n_active_nodes,
							network.overlap_bestever.p_value_CD, 
							network.overlap_bestever.p_value_UC, 
							network.overlap_bestever.avg_clust_coeff,
							network.overlap_bestever.fitness);	
				}
				
			}
		

	if (num==max_gen)
    {

		fprintf(fp,"\n===================================================");
		fprintf(fp,"\nMax = %8.5lf  Min = %8.5lf   Avg = %8.5lf",
				max_obj,min_obj,avg_obj);
		fprintf(fp,"\nMutations (real)= %d ; Mutations (binary) = %d ; Crossovers = %d",
				no_mutation,binmut,no_xover);
		fprintf(fl,"\n");
		
		//objective(&best_ever);
		if (best_ever.penalty <= 0.0) 
		{
			fprintf(fp,"\nBest ever fitness: %lf (from generation : %d)\n",
					best_ever.obj,best_ever_gen);
			fprintf(fp,"Variable vector: Binary | Real -> ");
			for (j=0; j < nvar_bin; j++)
				fprintf(fp," %lf",best_ever.xbin[j]);
			fprintf(fp,"|");
			for (j=0; j < nvar_real; j++)
				fprintf(fp," %lf",best_ever.xreal[j]);
			if (nvar_bin > 0) 
			{ 
				fprintf(fp,"\nBest_ever String = ");
				writechrom(best_ever.chrom,fp);
			}
			fprintf(fp,"\nConstraint value:");
			for (j=0; j < nc; j++)
				fprintf(fp," %le",best_ever.cons[j]);
			fprintf(fp,"| Overall penalty: %le",best_ever.penalty);
			
			if (COMMUNITIES) {
				fprintf(fp,"\nN. Active Nodes: %d",network.communities_bestever.n_active_nodes);	
				fprintf(fp,"| Network 1 p-value: %le | Network 2 p-value: %le",
						network.communities_bestever.p_value_CD, network.communities_bestever.p_value_UC);			
				fprintf(fp,"\nQ: %le",network.communities_bestever.Q);
			}
			else {
				fprintf(fp,"\nN. Active Nodes: %d",network.overlap_bestever.n_active_nodes);	
				fprintf(fp,"| Network 1 p-value: %le | Network 2 p-value: %le",
						network.overlap_bestever.p_value_CD, network.overlap_bestever.p_value_UC);			
				fprintf(fp,"\nAvg. Clustering Coeff: %le",network.overlap_bestever.avg_clust_coeff);
			}
			
			
			dm_write_bestever_network(fnet,fnet_CD,fnet_UC);
			
			
			
		}
		else 
			fprintf(fp,"No feasible solution found!\n");
		
		fprintf(fp,"\n===================================================");
		fprintf(fp,"\n\n");
    }
	
	app_report();
}

/*====================================================================
Releases the memory for all mallocs
====================================================================*/

void dm_free_all()
{
  int i,N;

  
  if (nvar_bin > 0){
	  
    for(i = 0; i < pop_size; i++){

	  free(oldpop[i].chrom);
      free(oldpop[i].chrom_cd);
	  free(oldpop[i].chrom_uc);
		
      free(newpop[i].chrom);
	  free(newpop[i].chrom_cd);
      free(newpop[i].chrom_uc);
		
    }
    
    free(best_ever.chrom);
    free(best_ever.chrom_cd);
    free(best_ever.chrom_uc);

    free(current_best.chrom);
    free(current_best.chrom_cd);
    free(current_best.chrom_uc);

	free(ind_result.chrom);
	free(ind_result.chrom_cd);
	free(ind_result.chrom_uc);
	  
  }
  
  free(oldpop);
  free(newpop);
  
	
	
  app_free();
	
	
}

 
/*====================================================================
 DM: Evaluation average clustering coefficient
 ====================================================================*/

void clustering_coeff()
{    
    // Get los[][]:
	int Dim;
	double C, C2m;
	double L_m, L2_m, sigL_m;
	int tria;
	int q, q1, q2, q3;
    int i,j,l,neu;
	int **los;
	
	int Nbig=network.overlap.cc.Nbig;
	int n_max=network.overlap.cc.n_max;
	int got_los=network.overlap.cc.got_los;
	double Cm=network.overlap.cc.Cm;
	double sigC=network.overlap.cc.sigC;
	
	
	los=imatrix(0,Nbig-1,0,Nbig-1);
	
	
    if (got_los==0){
		
		for (i=0; i<n_max; i++) 
			for (q=0; q<n_max; q++) 
				los[i][q]=-1;     
		
		for (i=0; i<n_max; i++){
			q=0;
			for (j=0; j<n_max; j++){
				if (network.overlap.adj_mat[i][j]==1){
					los[i][q]=j;
					q++;
				}    
			}
		}
	}
    Dim=n_max;
	
	
    Cm=0.0;
    C2m=0.0;
    sigC=0.0;
    for (i=0; i<Dim; i++){
		C=0.0;
		tria=0;
		for (q1=0; q1<network.overlap.k[i]; q1++){  // i's neighbours = j			
			j=los[i][q1];	    
			if (j>=0){
				for (q2=0; q2<network.overlap.k[j]; q2++){   // j's neighbs = l
					l=los[j][q2];
					if (l>-1){  // l's neighbs = neu
						for (q3=0; q3<Dim; q3++){
							neu=los[l][q3]; 
							if (neu==i) tria++;// if neu==i, we have a triangle
						}
					}
				}
			}
		}
		if (network.overlap.k[i]>1) 
			C=1.0*tria/(1.0*network.overlap.k[i]*(network.overlap.k[i]-1.0));  // C(i)
		else 
			C=0.0;

		Cm=Cm+C;
		C2m=C2m+C*C;
    }
    Cm=Cm/(1.0*Dim);
    C2m=C2m/(1.0*Dim);
    sigC=sqrt(ABSO(C2m-Cm*Cm));
	

	network.overlap.cc.Cm   = Cm;
	network.overlap.cc.sigC = sigC;
	network.overlap.avg_clust_coeff = Cm;
	
	free_imatrix(los,0,Nbig-1,0,Nbig-1);    

}

void dm_open_input_files(dm_in_nodes, dm_in_net)
FILE *dm_in_nodes, *dm_in_net;
{

	
	//dm_in_nodes = fopen(input_nodes_file,"r");
	dm_input_nodes(dm_in_nodes);
	fclose(dm_in_nodes);   
	
	//dm_in_net = fopen(input_network_file,"r");
	dm_input_network(dm_in_net);
	fclose(dm_in_net);   
	
	
}

void nmi_output(fp_nmi)
FILE *fp_nmi;
{
	int i;
	if (COMMUNITIES) {
		for (i=0;i<N_NODES;i++){
			if      (network.communities_bestever.active_nodes_CD[i]==1)
				fprintf(fp_nmi,"%d ",1);
			else if (network.communities_bestever.active_nodes_UC[i]==1)
				fprintf(fp_nmi,"%d ",2);		
			else
				fprintf(fp_nmi,"%d ",3);				
		}
		fprintf(fp_nmi,"\n");
	}
	else {
		for (i=0;i<N_NODES;i++){
			if (network.overlap_bestever.active_nodes[i]==1)
				fprintf(fp_nmi,"%d ",1);
			else
				fprintf(fp_nmi,"%d ",2);				
		}
		fprintf(fp_nmi,"\n");
	}
	
	return;
}


void showbits(unsigned int x)
{
	int i; 
	for(i=(sizeof(int)*8)-1; i>=0; i--)
		(x&(1<<i))?putchar('1'):putchar('0');
	
	printf("\n");
}


int array_to_chromosome(int *array, int size_array, unsigned *chrom){
	
	int k1,i,j,j1,stop,idx,n_idx;
	unsigned mask=1;
	int n_ones;
	
	
	idx=0; n_ones=0;
	for(k1 = 0; k1 < chromsize; k1++)
	{
		chrom[k1] = 0;
		if(k1 == (chromsize-1)){
			stop = lchrom - (k1*UINTSIZE);
		}
		else{
			stop = UINTSIZE;
		}
		
		idx=0;
		for(j1 = 1; j1 <= stop; j1++)
		{
			
			if (stop==UINTSIZE) {
				n_idx = (UINTSIZE*(k1+1)-1)-idx;
			}
			else {
				n_idx = ((UINTSIZE*k1+stop)-1)-idx;
			}
			
			if(array[n_idx]==1){
				chrom[k1] = chrom[k1]|mask;
				n_ones+=1;
			}					
			
			
			if (j1 != stop) 
				chrom[k1] = chrom[k1]<<1;
			
			idx++;
			
		}
	}
	
	
	return n_ones;
	
}


int chromosome_to_array(unsigned *chrom, int *array, int size_array)
{
    int i, j, k, stop,bits_per_var,count=0, bitcount, position;
    unsigned mask = 1, tmp;
	int idx, n_idx, n_ones;
	
	
	if (nvar_bin <= 0) return -1;
	if (chrom == NULL) error_ptr_null("chrom in writechrom");
	
	for (i=0; i<size_array; i++)
		array[i]=0;
	
	
	position = 0;
	bitcount = 0;
	idx=0; n_ones=0;
    for(k = 0; k < chromsize; k++)
    {
        tmp = chrom[k];
		
		if(k == (chromsize-1)){
            stop = lchrom - (k*UINTSIZE);
		}
        else{
            stop = UINTSIZE;
		}
        for(j = 0; j < stop; j++)
        {
			
			bits_per_var = chr_len[position];
			
			if(tmp&mask){
				//printf("1"); 
				array[idx]=1;
				n_ones+=1;
			}
			else{
				//printf("0");
				array[idx]=0;
			}
			
			
			count++; bitcount++;
			
			
			//if (( (count % bits_per_var) == 0) && (count < lchrom))
			//	printf("-");
			
			tmp = tmp>>1;
			if (bitcount >= chr_len[position])
			{
				bitcount = 0;
				position += 1;
			}
			
			idx++;
		}
    }
	
	return n_ones;
}


void dfs_subnet(int v, int *arr, int **a, int *reach, int max_size, int *count){
	
	int i,j;
	
	
	reach[v]=1;
	(*count)++;
	for(i=0;i<N_NODES;i++){
		if(a[v][i]==1 && reach[i]==0 && arr[i]==1){
			//fprintf(tmp2_out,"\n%d->%d\n",v,i);
			if (*count<max_size) {
				//printf("\n%d->%d\n",v,i);
				dfs_subnet(i, arr, a, reach, max_size, count);
			}
			
		}
	}
	
	
	return;
}

//count = check_subnetwork_connectivity(active_idx[ri], arr, network.adj_mat, connected_nodes, max_size);
int check_subnetwork_connectivity(int ri, int *arr, int **a, int *reach, int max_size){
	
	int i, j, idx, count=0;	
	int *arr_tmp;

	arr_tmp = (int *) malloc( N_NODES * sizeof(int));
	for(i=0; i<N_NODES; i++){
		arr_tmp[i]=arr[i];
	}	
	arr_tmp[ri]=0;

	
	for(i=0; i<N_NODES; i++){
		if (arr_tmp[i]>0) {
			idx=i;
			break;
		}
	}
	//printf("idx=%d\n",idx);
	
	for(i=0; i<N_NODES; i++)
		reach[i]=0;
	
	dfs_subnet(idx, arr_tmp, a, reach, max_size, &count);
	
	free(arr_tmp);
	
	return count;
}

int mutation_network_overlap(unsigned *chrom, int *idx_to_remove, int *idx_to_add){
	
	int i, n_neigh, id, n_id, tid, mid;
	int n_ones;
	int selected_node_idx, selected_neigh_idx, removed_node_idx; 
	int selected_node, selected_neigh, removed_node;
	int found=0;
	int rerun=0;
	int n, j;
	int ri, n_idx_with_one_neigh;
	int *arr;
	int idx_with_one_neigh[N_NODES], active_idx[N_NODES];
	int node_found;
	int count=-1;
	int *connected_nodes;
	int max_size=MAX_ACTIVE_NODES-1;
	int tmp_count;
	
	
	arr              = (int *) malloc( N_NODES * sizeof(int));
	if (arr == 0){
		printf("mutation_network(): ERROR - Out of memory\n");
		return -1;
	}
	connected_nodes=malloc(N_NODES * sizeof(int));
	
	
	selected_node_idx  = -1;
	selected_neigh_idx = -1; 
	removed_node_idx   = -1; 
	selected_node      = -1;
	selected_neigh     = -1;
	removed_node       = -1;
	for (i=0; i<N_NODES; i++){
		arr[i]=0;
		first_neigh.idx[i]=-1;
		first_neigh.nodes[i]=-1;
		active_idx[i]=-1;
	}
	
	
	n_ones = chromosome_to_array(chrom, arr, N_NODES);
	
	n=0;
	for (i=0; i<N_NODES; i++){
		if (arr[i]==1) {
			active_idx[n]=i;
			n++;
		}
	}
	if (n!=n_ones) {
		printf("\nError in mutation_network(): n!=n_ones\n\n");
		free(arr);
		return -1;
	}
	
	
	tmp_count=0;
	count = 0;
	while (count != max_size) {
		ri=RandomInteger(0,n_ones-1);// idx to remove
		count = check_subnetwork_connectivity(active_idx[ri], arr, network.adj_mat, connected_nodes, max_size);
		if (tmp_count>=1000) {
			goto end;
		}
		tmp_count++;
		
		
	}
	*idx_to_remove=active_idx[ri];
	
	
	
	// add first neighbour different from removed 
	found=0;
	int sel_node=-1;
	int count2=0;
	while (!found) {
		ri=RandomInteger(0,n_ones-1);
		sel_node=active_idx[ri];
		if (sel_node!=*idx_to_remove && sel_node != -1) {
			n_neigh = Nearest_Neighbours(active_idx[ri], &first_neigh);
			for (j=0; j<N_NODES; j++){
				//if (first_neigh.idx[j]>0 && arr[j]==0 && *idx_to_remove!=j && *idx_to_add!=j) {
				if (first_neigh.idx[j]>0 && arr[j]==0 && *idx_to_remove!=j) {
					*idx_to_add=j;
					found=1;
					break;
				}
			}
		}
		if (count2>1000) {
			break;
		}
		count2++;
	}
	if (!found) 
		goto end;
	
	
	arr[*idx_to_remove]=0;
	arr[*idx_to_add]   =1;
	
	n=0;
	for (i=0; i<N_NODES; i++){
		if (arr[i]==1) {
			n++;
		}
	}
	if (n!=n_ones) {
		printf("\nError in mutation_network(): n!=MAX_ACTIVE_NODES\n");
		for (i=0; i<N_NODES; i++){
			printf("%d",arr[i]);
		}		
		printf("\n");
		free(arr);
		printf("idx_to_remove=%d\tidx_to_add=%d\n",*idx_to_remove,*idx_to_add);
		return -1;
	}
	
	array_to_chromosome(arr, N_NODES, chrom);
	
end:
	
	
	free(arr);	
	free(connected_nodes);
	
	
	return found;
	
}


int mutation_network_community_old(INDIVIDUAL *indiv, 
							   int *idx_to_remove_cd, int *idx_to_remove_uc, 
							   int *idx_to_add_cd, int *idx_to_add_uc, int indiv_idx){
	
	int idx_to_remove, idx_to_add; 
	int i, n_neigh, id, n_id, tid, mid;
	int n_ones, n_ones_cd, n_ones_uc;
	int selected_node_idx, selected_neigh_idx, removed_node_idx; 
	int selected_node, selected_neigh, removed_node;
	int found;
	int rerun=0;
	int n, j, k;
	int ri, n_idx_with_one_neigh;
	int *arr_cd, *arr_uc, *arr;
	int idx_with_one_neigh[N_NODES]; 
	int active_idx[N_NODES], active_idx_cd[N_NODES], active_idx_uc[N_NODES];
	int node_found;
	int count=-1;
	int uc=0;
	int node_in_cd_net, node_in_uc_net;
	int sel_node;
	int n_cd,n_uc;
	int n_resample, max_resamples=1000;

	
	
	arr_cd      = (int *) malloc( N_NODES * sizeof(int));
	arr_uc      = (int *) malloc( N_NODES * sizeof(int));
	arr         = (int *) malloc( N_NODES * sizeof(int));
	if (!arr_cd || !arr_uc || !arr){
		printf("\nmutation_network_community: ERROR - Out of memory\n\n");
		exit(-1);
	}
	for (i=0; i<N_NODES; i++){
		arr_cd[i]=0; arr_uc[i]=0; arr[i]=0;
	}
	
	
	selected_node_idx  = -1;
	selected_neigh_idx = -1; 
	removed_node_idx   = -1; 
	selected_node      = -1;
	selected_neigh     = -1;
	removed_node       = -1;
	for (i=0; i<N_NODES; i++){
		first_neigh.idx[i]=-1;
		first_neigh.nodes[i]=-1;
		idx_with_one_neigh[i]=0;
		active_idx[i]=0;
		active_idx_cd[i]=0;	
		active_idx_uc[i]=0;			
	}
	
    while(uc<2){

		found=0;
		
		if (uc==0) {
			n_ones_cd = chromosome_to_array(indiv->chrom_cd, arr_cd, N_NODES);
			n_ones_uc = chromosome_to_array(indiv->chrom_uc, arr_uc, N_NODES);
			for (i=0; i<N_NODES; i++) 
				arr[i]=arr_cd[i];		
			n_ones=n_ones_cd;
		}
		else {
			n_ones_cd = chromosome_to_array(indiv->chrom_cd, arr_cd, N_NODES);
			n_ones_uc = chromosome_to_array(indiv->chrom_uc, arr_uc, N_NODES);//toremove
			for (i=0; i<N_NODES; i++) 
				arr[i]=arr_uc[i];	
			n_ones=n_ones_uc;
		}
		
		n=0;
		for (i=0; i<N_NODES; i++){
			if (arr[i]==1) {
				active_idx[n]=i;
				n++;
			}
		}
		if (n!=n_ones) {
			printf("\nError in mutation_network(): n!=n_ones\n\n");
		    goto end;
		}
		n_cd=0; n_uc=0;
		for (i=0; i<N_NODES; i++){
			if (arr_cd[i]==1){
				active_idx_cd[n_cd]=i;
				n_cd++;
			}
			if (arr_uc[i]==1) {
				active_idx_uc[n_uc]=i;
				n_uc++;
			}
		}
		

		
		
		//remove node with one neighbour only in active network 
		n_idx_with_one_neigh=0;
		node_found=0;
		for (i=0; i<n; i++){	
			n_neigh=0;
			for (j=0; j<n; j++) {
				n_neigh+=network.adj_mat[active_idx[i]][active_idx[j]];		
			}
			if (n_neigh==1) {
				idx_with_one_neigh[n_idx_with_one_neigh]=active_idx[i];
				n_idx_with_one_neigh++;
				node_found=1;
				//break;
			}
		}
		if (!node_found) {
			//printf("\n!node_found\n\n");
			goto end;
		}
		
		ri=RandomInteger(0,n_idx_with_one_neigh-1);
		idx_to_remove = idx_with_one_neigh[ri];
		
		found=0;
		sel_node=-1;
		n_resample=0;
		while (!found && n_resample<max_resamples) {
			ri=RandomInteger(0,n-1);
			sel_node=active_idx[ri];
			if (sel_node!=idx_to_remove) {
				n_neigh = Nearest_Neighbours(active_idx[ri], &first_neigh);
				for (j=0; j<N_NODES; j++){
					if (first_neigh.idx[j]>0 && arr[j]==0 && idx_to_remove!=j) {
						if (!uc) {
							node_in_uc_net=0;
							for(k=0;k<n_uc;k++){
								if (active_idx_uc[k]==j) {
									node_in_uc_net=1;
									break;
								}
							}
							if (!node_in_uc_net) {
								idx_to_add=j;
								found=1;
								break;
							}											
							
						} else {
							node_in_cd_net=0;
							for(k=0;k<n_cd;k++){
								if (active_idx_cd[k]==j) {
									node_in_cd_net=1;
									break;
								}
							}
							if (!node_in_cd_net) {
								idx_to_add=j;
								found=1;
								break;
							}											
						}
						
					}
				}
			}
			n_resample++;
		}
		if (!found){ 
			//printf("\n!found\n");
			goto end;
		}
		
		arr[idx_to_remove]=0;
		arr[idx_to_add]   =1;
		
		
		n=0;
		for (i=0; i<N_NODES; i++){
			if (arr[i]==1) {
				n++;
			}
		}
		if (n!=n_ones) {
			printf("\nError in mutation_network(): n!=MAX_ACTIVE_NODES\n");
			for (i=0; i<N_NODES; i++){
				printf("%d",arr[i]);
			}		
			printf("\n");
			free(arr);
			printf("idx_to_remove=%d\tidx_to_add=%d\n", idx_to_remove, idx_to_add);
			return -1;
		}
		if (!uc) {
			array_to_chromosome(arr, N_NODES, indiv->chrom_cd);
			*idx_to_remove_cd = idx_to_remove;
			*idx_to_add_cd    = idx_to_add;
			
			
		} else {
			array_to_chromosome(arr, N_NODES, indiv->chrom_uc);
			*idx_to_remove_uc = idx_to_remove;
			*idx_to_add_uc    = idx_to_add;
			
		}
		uc++; 
	}

end:
	
	if(!join_chroms(indiv->chrom_cd, indiv->chrom_uc, indiv->chrom)){
		printf("\nError in mutation_network_community(): !join_chroms\n");
		printf("Individual ID = %d\n", indiv_idx);
		printf("idx_to_remove_cd=%d\tidx_to_add_cd=%d\n",*idx_to_remove_cd,*idx_to_add_cd);
		printf("idx_to_remove_uc=%d\tidx_to_add_uc=%d\n",*idx_to_remove_uc,*idx_to_add_uc);
		dm_writechrom(indiv->chrom);
		//dm_print_active_nodes(indiv->chrom);
		exit(-1);					
	}
	
	
	
	for (i=0; i<N_NODES; i++) {
		arr[i]=0; arr_cd[i]=0; arr_uc[i]=0;
	}		
	
	n_ones_cd = chromosome_to_array(indiv->chrom_cd, arr_cd, N_NODES);
	n_ones_uc = chromosome_to_array(indiv->chrom_uc, arr_uc, N_NODES);
	n_ones    = chromosome_to_array(indiv->chrom,    arr,    N_NODES);

	int check_cd=0, check_uc=0, check=0;
	for (i=0; i<N_NODES; i++) {
		if (arr[i]) {
			check++;
			if (arr_cd[i]) {
				check_cd++;
			}			
			if (arr_uc[i]) {
				check_uc++;
			}					
		}
	}
	if (check!=MAX_ACTIVE_NODES || check_cd!=MAX_ACTIVE_NODES_CD || 
		check_uc!=MAX_ACTIVE_NODES_UC) {
		printf("\nError in mutation network_communities(): check!=MAX_ACTIVE_NODES\n\n");
		printf("check=%d\tcheck_cd=%d\tcheck_uc=%d\n",check, check_cd, check_uc);
	}
	////////
	
	free(arr_cd);	
	free(arr_uc);	
	free(arr);
	
	return found;
	
}

int mutation_network_community(INDIVIDUAL *indiv, 
							   int *idx_to_remove_cd, int *idx_to_remove_uc, 
							   int *idx_to_add_cd, int *idx_to_add_uc){
	
	
	int i,j,k,ri;
	int found=0;
	int *connected_nodes;
	int *arr_cd, *arr_uc, *arr;
	int cd_start, iter;
	int n_ones, n_ones_cd, n_ones_uc;
	int max_size;
	int active_idx[N_NODES], active_idx_cd[N_NODES], active_idx_uc[N_NODES];
	int n_cd, n_uc;
	int check_cd=0, check_uc=0, check=0;
	int n_resample, max_resamples=1000;
	int idx_to_remove, idx_to_add; 
	int count, sel_node, n_neigh;
	
	
	connected_nodes=malloc(N_NODES * sizeof(int));
	
	arr_cd      = (int *) malloc( N_NODES * sizeof(int));
	arr_uc      = (int *) malloc( N_NODES * sizeof(int));
	arr         = (int *) malloc( N_NODES * sizeof(int));
	if (!arr_cd || !arr_uc || !arr){
		printf("\nmutation_network_community: ERROR - Out of memory\n\n");
		exit(-1);
	}
	for (i=0; i<N_NODES; i++){
		arr_cd[i]=0; arr_uc[i]=0; arr[i]=0;
		active_idx[i]=0;
		active_idx_cd[i]=0;	
		active_idx_uc[i]=0;					
	}
	
	
	n_ones    = chromosome_to_array(indiv->chrom   , arr   , N_NODES);
	n_ones_cd = chromosome_to_array(indiv->chrom_cd, arr_cd, N_NODES);
	n_ones_uc = chromosome_to_array(indiv->chrom_uc, arr_uc, N_NODES);
	
	
	n_cd=0; n_uc=0;
	for (i=0; i<N_NODES; i++){
		if (arr_cd[i]==1){
			active_idx_cd[n_cd]=i;
			n_cd++;
		}
		if (arr_uc[i]==1) {
			active_idx_uc[n_uc]=i;
			n_uc++;
		}
	}
	
	//CD
	max_size=MAX_ACTIVE_NODES_CD-1;	
	n_resample=0; count = 0;
	while (count != max_size) {
		
		ri=RandomInteger(0,n_ones_cd-1);// idx to remove
		count = check_subnetwork_connectivity(active_idx_cd[ri], arr_cd, network.adj_mat, connected_nodes, max_size);
		if (n_resample>=max_resamples) {
			goto end;
		}
		n_resample++;
	}
	idx_to_remove=active_idx_cd[ri];
	
	sel_node=-1;
	n_resample=0;
	found=0;
	while (!found && n_resample<max_resamples) {
		ri=RandomInteger(0,n_cd-1);
		sel_node=active_idx_cd[ri];
		if (sel_node!=idx_to_remove) {
			n_neigh = Nearest_Neighbours(active_idx_cd[ri], &first_neigh);
			for (j=0; j<N_NODES; j++){
				if (first_neigh.idx[j]>0 && arr[j]==0 && idx_to_remove!=j) {
					idx_to_add=j;
					found=1;
					break;
				}
			}
		}
		n_resample++;
	} if (!found){ 
		goto end;
	}
	
	*idx_to_remove_cd = idx_to_remove;
	*idx_to_add_cd    = idx_to_add;
	
	
	//UC
	max_size=MAX_ACTIVE_NODES_UC-1;	
	n_resample=0; count = 0;
	while (count != max_size) {
		
		ri=RandomInteger(0,n_ones_uc-1);// idx to remove
		if (active_idx_uc[ri] != *idx_to_remove_cd){
			count = check_subnetwork_connectivity(active_idx_uc[ri], arr_uc, network.adj_mat, connected_nodes, max_size);
			if (n_resample>=max_resamples) {
				goto end;
			}
		} else {
			count = 0;
		}
		
		n_resample++;
	}
	idx_to_remove=active_idx_uc[ri];
	
	sel_node=-1;
	n_resample=0;
	found=0;
	while (!found && n_resample<max_resamples) {
		ri=RandomInteger(0,n_uc-1);
		sel_node=active_idx_uc[ri];
		if (sel_node!=idx_to_remove) {
			n_neigh = Nearest_Neighbours(active_idx_uc[ri], &first_neigh);
			for (j=0; j<N_NODES; j++){
				if (first_neigh.idx[j]>0 && arr[j]==0 && idx_to_remove!=j && *idx_to_add_cd!=j) {
					idx_to_add=j;
					found=1;
					break;
				}
			}
		}
		n_resample++;
	} if (!found){ 
		goto end;
	}
	
	*idx_to_remove_uc = idx_to_remove;
	*idx_to_add_uc    = idx_to_add;
	
	
	arr_cd[*idx_to_remove_cd]=0;
	arr_cd[*idx_to_add_cd]   =1;
	
	arr_uc[*idx_to_remove_uc]=0;
	arr_uc[*idx_to_add_uc]   =1;
	
	arr[*idx_to_remove_cd]=0;
	arr[*idx_to_add_cd]   =1;	
	arr[*idx_to_remove_uc]=0;
	arr[*idx_to_add_uc]   =1;
	
	
	check_cd=0; check_uc=0; check=0;
	for (i=0; i<N_NODES; i++) {
		if (arr[i]) {
			check++;
			if (arr_cd[i]) {
				check_cd++;
			}			
			if (arr_uc[i]) {
				check_uc++;
			}					
		}
	}
	if (check!=MAX_ACTIVE_NODES || check_cd!=MAX_ACTIVE_NODES_CD || 
		check_uc!=MAX_ACTIVE_NODES_UC) {
		printf("\nError in mutation network_communities(): check!=MAX_ACTIVE_NODES\n\n");
		printf("check=%d\tcheck_cd=%d\tcheck_uc=%d\n",check, check_cd, check_uc);
	}
	
	
	array_to_chromosome(arr_cd, N_NODES, indiv->chrom_cd);
	array_to_chromosome(arr_uc, N_NODES, indiv->chrom_uc);
	array_to_chromosome(arr,    N_NODES, indiv->chrom);
	
	
	
end:
	
	
	free(arr_cd);	
	free(arr_uc);	
	free(arr);
	free(connected_nodes);
	
	
	return found;
	
}


int mutation_network_community_old2(INDIVIDUAL *indiv, 
							   int *idx_to_remove_cd, int *idx_to_remove_uc, 
							   int *idx_to_add_cd, int *idx_to_add_uc, int indiv_idx){
	
	int idx_to_remove, idx_to_add; 
	int i, n_neigh, id, n_id, tid, mid;
	int n_ones, n_ones_cd, n_ones_uc;
	int selected_node_idx, selected_neigh_idx, removed_node_idx; 
	int selected_node, selected_neigh, removed_node;
	int found;
	int rerun=0;
	int n, j, k;
	int ri, n_idx_with_one_neigh;
	int *arr_cd, *arr_uc, *arr;
	int idx_with_one_neigh[N_NODES]; 
	int active_idx[N_NODES], active_idx_cd[N_NODES], active_idx_uc[N_NODES];
	int node_found;
	int count=-1;
	int uc=0;
	int node_in_cd_net, node_in_uc_net;
	int sel_node;
	int n_cd,n_uc;
	int n_resample, max_resamples=1000;
	int max_size;
	int *connected_nodes;
	int tmp_count;
	
	
	
	
	connected_nodes=malloc(N_NODES * sizeof(int));
	
	arr_cd      = (int *) malloc( N_NODES * sizeof(int));
	arr_uc      = (int *) malloc( N_NODES * sizeof(int));
	arr         = (int *) malloc( N_NODES * sizeof(int));
	if (!arr_cd || !arr_uc || !arr){
		printf("\nmutation_network_community: ERROR - Out of memory\n\n");
		exit(-1);
	}
	for (i=0; i<N_NODES; i++){
		arr_cd[i]=0; arr_uc[i]=0; arr[i]=0;
	}
	
	
	selected_node_idx  = -1;
	selected_neigh_idx = -1; 
	removed_node_idx   = -1; 
	selected_node      = -1;
	selected_neigh     = -1;
	removed_node       = -1;
	for (i=0; i<N_NODES; i++){
		first_neigh.idx[i]=-1;
		first_neigh.nodes[i]=-1;
		idx_with_one_neigh[i]=0;
		active_idx[i]=0;
		active_idx_cd[i]=0;	
		active_idx_uc[i]=0;			
	}
	
    while(uc<2){
		
		found=0;
		
		if (uc==0) {
			n_ones_cd = chromosome_to_array(indiv->chrom_cd, arr_cd, N_NODES);
			n_ones_uc = chromosome_to_array(indiv->chrom_uc, arr_uc, N_NODES);
			for (i=0; i<N_NODES; i++) 
				arr[i]=arr_cd[i];		
			n_ones=n_ones_cd;
			max_size=MAX_ACTIVE_NODES_CD-1;
		}
		else {
			n_ones_cd = chromosome_to_array(indiv->chrom_cd, arr_cd, N_NODES);
			n_ones_uc = chromosome_to_array(indiv->chrom_uc, arr_uc, N_NODES);//toremove
			for (i=0; i<N_NODES; i++) 
				arr[i]=arr_uc[i];	
			n_ones=n_ones_uc;
			max_size=MAX_ACTIVE_NODES_UC-1;
		}
		
		n=0;
		for (i=0; i<N_NODES; i++){
			if (arr[i]==1) {
				active_idx[n]=i;
				n++;
			}
		}
		if (n!=n_ones) {
			printf("\nError in mutation_network(): n!=n_ones\n\n");
		    goto end;
		}
		n_cd=0; n_uc=0;
		for (i=0; i<N_NODES; i++){
			if (arr_cd[i]==1){
				active_idx_cd[n_cd]=i;
				n_cd++;
			}
			if (arr_uc[i]==1) {
				active_idx_uc[n_uc]=i;
				n_uc++;
			}
		}
		
		tmp_count=0;
		count = 0;
		while (count != max_size) {
			
			ri=RandomInteger(0,n_ones-1);// idx to remove
			count = check_subnetwork_connectivity(active_idx[ri], arr, network.adj_mat, connected_nodes, max_size);
			if (tmp_count>=2000) {
				goto end;
			}
			tmp_count++;
			
		}
		idx_to_remove=active_idx[ri];
		
		
		found=0;
		sel_node=-1;
		n_resample=0;
		while (!found && n_resample<max_resamples) {
			ri=RandomInteger(0,n-1);
			sel_node=active_idx[ri];
			if (sel_node!=idx_to_remove) {
				n_neigh = Nearest_Neighbours(active_idx[ri], &first_neigh);
				for (j=0; j<N_NODES; j++){
					if (first_neigh.idx[j]>0 && arr[j]==0 && idx_to_remove!=j) {
						if (!uc) {
							node_in_uc_net=0;
							for(k=0;k<n_uc;k++){
								if (active_idx_uc[k]==j) {
									node_in_uc_net=1;
									break;
								}
							}
							if (!node_in_uc_net) {
								idx_to_add=j;
								found=1;
								break;
							}											
							
						} else {
							node_in_cd_net=0;
							for(k=0;k<n_cd;k++){
								if (active_idx_cd[k]==j) {
									node_in_cd_net=1;
									break;
								}
							}
							if (!node_in_cd_net) {
								idx_to_add=j;
								found=1;
								break;
							}											
						}
						
					}
				}
			}
			n_resample++;
		}
		if (!found){ 
			//printf("\n!found\n");
			goto end;
		}
		
		arr[idx_to_remove]=0;
		arr[idx_to_add]   =1;
		
		
		n=0;
		for (i=0; i<N_NODES; i++){
			if (arr[i]==1) {
				n++;
			}
		}
		if (n!=n_ones) {
			printf("\nError in mutation_network(): n!=MAX_ACTIVE_NODES\n");
			for (i=0; i<N_NODES; i++){
				printf("%d",arr[i]);
			}		
			printf("\n");
			free(arr);
			printf("idx_to_remove=%d\tidx_to_add=%d\n", idx_to_remove, idx_to_add);
			return -1;
		}
		if (!uc) {
			array_to_chromosome(arr, N_NODES, indiv->chrom_cd);
			*idx_to_remove_cd = idx_to_remove;
			*idx_to_add_cd    = idx_to_add;
			
			
		} else {
			array_to_chromosome(arr, N_NODES, indiv->chrom_uc);
			*idx_to_remove_uc = idx_to_remove;
			*idx_to_add_uc    = idx_to_add;
			
		}	
		uc++; 
	}
	
end:
	
	if(!join_chroms(indiv->chrom_cd, indiv->chrom_uc, indiv->chrom)){
		printf("\nError in mutation_network_community(): !join_chroms\n");
		printf("Individual ID = %d\n", indiv_idx);
		printf("idx_to_remove_cd=%d\tidx_to_add_cd=%d\n",*idx_to_remove_cd,*idx_to_add_cd);
		printf("idx_to_remove_uc=%d\tidx_to_add_uc=%d\n",*idx_to_remove_uc,*idx_to_add_uc);
		dm_writechrom(indiv->chrom);
		//dm_print_active_nodes(indiv->chrom);
		exit(-1);					
	}
	
	for (i=0; i<N_NODES; i++) {
		arr[i]=0; arr_cd[i]=0; arr_uc[i]=0;
	}		
	
	n_ones_cd = chromosome_to_array(indiv->chrom_cd, arr_cd, N_NODES);
	n_ones_uc = chromosome_to_array(indiv->chrom_uc, arr_uc, N_NODES);
	n_ones    = chromosome_to_array(indiv->chrom,    arr,    N_NODES);
	
	int check_cd=0, check_uc=0, check=0;
	for (i=0; i<N_NODES; i++) {
		if (arr[i]) {
			check++;
			if (arr_cd[i]) {
				check_cd++;
			}			
			if (arr_uc[i]) {
				check_uc++;
			}					
		}
	}
	if (check!=MAX_ACTIVE_NODES || check_cd!=MAX_ACTIVE_NODES_CD || 
		check_uc!=MAX_ACTIVE_NODES_UC) {
		printf("\nError in mutation network_communities(): check!=MAX_ACTIVE_NODES\n\n");
		printf("check=%d\tcheck_cd=%d\tcheck_uc=%d\n",check, check_cd, check_uc);
	}
	////////
	
	free(arr_cd);	
	free(arr_uc);	
	free(arr);
	free(connected_nodes);
	
	
	return found;
	
}


/*====================================================================
MAIN PROGRAM ;
====================================================================*/
int main(int argc, char *argv[])
{	
	/*
	#ifdef DEBUGGING
		mtrace ();
	#endif
	*/
	
	
	// Input 
	FILE *dm_in_par, *dm_in_nodes, *dm_in_net, *dm_in_ga;
	// Output original
	FILE *fp_out, *fp_rep, *fp_plot;
	// Output new
	FILE *fp_net, *fp_net_CD, *fp_net_UC;
	FILE *fp_nmi;
	char *join_file;
	
	
	int runno=0, k,i,j;
	int id, idx_elitist, n_elitist=2;
	int N;
	POPULATION   temp;           

	printf("Input Files:\n");
	dm_in_par = fopen(argv[1],"r");
	if ( dm_in_par == 0 ){
		printf( "Could not open file: %s\n",argv[1]);
		exit(-1);
	}
	printf("parameters = %s\n\n",argv[1]);
	
	dm_in_net = fopen( argv[2], "r" );
	if ( dm_in_net == 0 ){
		printf( "Could not open file: %s\n",argv[2]);
		exit(-1);
	}
	printf("network = %s\n\n",argv[2]);

	dm_in_nodes = fopen( argv[3], "r" );
	if ( dm_in_nodes == 0 ){
		printf( "Could not open file: %s\n",argv[3]);
		exit(-1);
	}
	printf("nodes = %s\n\n",argv[3]);
	
	

	tmp_out = fopen("node_attributes.out","w");
	tmp_out_2 = fopen("tmp.out","w");	
	evaluation_out = fopen("evaluation.out","w+");
	
	
	// ADD FUNCTION OPEN FILES

	dm_in_ga = fopen("par_ga.txt","r");
	dm_input_parameters(dm_in_par,dm_in_ga);
	fclose(dm_in_par);	
	fclose(dm_in_ga);	
	
	dm_initialize_memory();
	dm_open_input_files(dm_in_nodes, dm_in_net);

	
	// Output original
	fp_out = fopen("result.out","w+");
	fp_rep = fopen("report.out","w");
	fp_plot= fopen("plot.out","w");
	
	// Output new
	fp_net = fopen("best_net.out","w+");
	fp_net_CD = fopen("best_net_CD.out","w+");	
	fp_net_UC = fopen("best_net_UC.out","w+");
	fp_plot_best_fits = fopen("best_net_plot.out","w+");//check
	
	
	join_file=join("nmi_",argv[3]);
	fp_nmi = fopen(	join_file, "w+");//CD active:1,UC active:2,None:0
	free(join_file);

	join_file=join("fdr_",argv[3]);
	f_fdr = fopen(join_file,"w+");
	free(join_file);

	 
	if (!COMMUNITIES){
		fprintf(fp_plot_best_fits,
				"#Generation_Number\tN_Active_Nodes\tNetwork1_pvalue\tNetwork2_pvalue\tAvg_Clust_Coeff\tFitnessFunction\n");

		fprintf(f_fdr,"FN_RATE\tFP_RATE\tPRED_ACCURACY\n");		

	}
	else{
		//fprintf(fp_plot_best_fits,
		//		"#Generation_Number\tN_Active_Nodes\tNetwork1_pvalue\tNetwork2_pvalue\tQ\tFitnessFunction\n");	
		
		fprintf(fp_plot_best_fits,
				"#Generation_Number\tN_Active_Nodes\tNetwork1_zscore\tNetwork2_zscore\tQ\tFitnessFunction\n");	

		fprintf(f_fdr,"FN_RATE_CD\tFP_RATE_CD\tPRED_ACCURACY_CD\tFN_RATE_UC\tFP_RATE_UC\tPRED_ACCURACY_UC\tFN_RATE\tFP_RATE\tPRED_ACCURACY\n");		
	}

	select_memory();
	initreport(fp_out);
	
	
	
	for (run = 1; run <= maxrun; run++){
		
	   EVALUATIONS=0;

	   printf("\nRun No. %d :  Wait Please .........\n",run);
       fprintf(fp_out,"\nRun No. %d ",run);
       seed = basic_seed + (1.0-basic_seed)*(double)(run-1)/(double)maxrun;
       if (seed > 1.0) printf("\n Warning !!! seed number exceeds 1.0");
       gen_no = 0; 
	   rand_change = seed;

	   
	   
       //dm_initialize_old(run);	 
       dm_initialize_new(run);	 
		       		
       statistics(gen_no,run); 
		

		
       //report(fp_rep,fp_out,fp_plot,0); 
       dm_report(fp_rep,fp_out,fp_plot,0,fp_net,fp_net_CD,fp_net_UC); 
	    
		
	   //newpop = oldpop;
       for(gen_no = 1; gen_no <= max_gen; gen_no++)
	   {
		   dm_generate_new_pop();
	   
		   temp = oldpop;
		   oldpop = newpop;
		   //newpop = temp;
	   
		   if (ELITIST) {
			   // elitist
			   idx_elitist=0;
			   for (k=0; k < pop_size; k++){
				   id = temp[k].idx;
				   if (temp[id].penalty <= 0.0){
					   copy_individual(&temp[id],&oldpop[idx_elitist]);//newpop[k].parent2
					   //printf("id=%d\tidx_elitist=%d\n",id,idx_elitist);
					   //printf("k=%d\n",k);
					   idx_elitist++;
					   if (idx_elitist==n_elitist)
						   break;
				   }
			   }
			   //printf("\n");
		   }
			   
		   newpop = temp;

		   statistics(gen_no,run);		   
		   
		   //report(fp_rep,fp_out,fp_plot,gen_no);	   
		   dm_report(fp_rep,fp_out,fp_plot,gen_no,fp_net,fp_net_CD,fp_net_UC);	
		   
	   };     
		
	
	   nmi_output(fp_nmi);
	   
       
	   // One GA run is over  
       dm_free_all();
		
		
	   
	}                      // for loop of run  
	
	
	
	dm_finalize_memory();
	

	// Output original
	fclose(fp_out); fclose(fp_rep); fclose(fp_plot); 
	
	// Output new
	fclose(fp_net); fclose(fp_net_CD); fclose(fp_net_UC);
	fclose(fp_plot_best_fits);
	fclose(fp_nmi);
	
	fclose(tmp_out);
	fclose(tmp_out_2);
	fclose(evaluation_out);
	fclose(f_fdr);
	
	app_closure();
	printf("\n Results are stored in files:\n'result.out', 'report.out', 'plot.out',\n");
	printf("'best_net.out', 'best_net_CD.out', 'best_net_UC.out', 'best_net_plot.out'\n");	
	
	
	/*
	#ifdef DEBUGGING
		muntrace();
	#endif
	*/
	
	return 1;
}

/**************** End of Main Program ***************************/

/*-------------------------------------------------------  */
/* random.c - contains random number generator and related */
/* utilities,                                              */
/* Source : sga.c  (c) E.Goldberg 1986
/*-------------------------------------------------------  */


/* variables are declared static so that they cannot       */
/* conflict with names of other global variables in other  */
/* files.  See K&R, p 80, for scope of static              */

static double oldrand[55];   /* Array of 55 random numbers */
static int jrand;                 /* current random number */

advance_random()
/* Create next batch of 55 random numbers */
{
    int j1;
    double new_random;

    for(j1 = 0; j1 < 24; j1++)
    {
        new_random = oldrand[j1] - oldrand[j1+31];
        if(new_random < 0.0) new_random = new_random + 1.0;
        oldrand[j1] = new_random;
    }
    for(j1 = 24; j1 < 55; j1++)
    {
        new_random = oldrand [j1] - oldrand [j1-24];
        if(new_random < 0.0) new_random = new_random + 1.0;
        oldrand[j1] = new_random;
    }
}

int flip(prob)
/* Flip a biased coin - true if heads */
double prob;
{
    double randomperc();

    if(randomperc() <= prob)
        return(1);
    else
        return(0);
}

randomize()
/* Get seed number for random and start it up */
{
    int j1;

    for(j1=0; j1<=54; j1++) oldrand[j1] = 0.0;
    jrand=0;

    warmup_random(seed);
}

double randomperc()
/* Fetch a single random number between 0.0 and 1.0 -  */
/* Subtractive Method . See Knuth, D. (1969), v. 2 for */
/* details.Name changed from random() to avoid library */
/* conflicts on some machines                          */
{
    jrand++;
    if(jrand >= 55)
    {
        jrand = 1;
        advance_random();
    }
    return((double) oldrand[jrand]);
}

int rnd(low, high)
/* Pick a random integer between low and high */
int low,high;
{
    int i;
    double randomperc();

    if(low >= high)
        i = low;
    else
    {
        i = (randomperc() * (high - low + 1)) + low;
        if(i > high) i = high;
    }
    return(i);
}

double rndreal(lo ,hi)
/* real random number between specified limits */
double lo, hi;
{
    return((randomperc() * (hi - lo)) + lo);
}

warmup_random(random_seed)
/* Get random off and running */
double random_seed;
{
    int j1, ii;
    double new_random, prev_random;

    oldrand[54] = random_seed;
    new_random = 0.000000001;
    prev_random = random_seed;
    for(j1 = 1 ; j1 <= 54; j1++)
    {
        ii = (21*j1)%54;
        oldrand[ii] = new_random;
        new_random = prev_random-new_random;
        if(new_random<0.0) new_random = new_random + 1.0;
        prev_random = oldrand[ii];
    }

    advance_random();
    advance_random();
    advance_random();

    jrand = 0;
}
/*----------------------------------------------------------*/
/* Files for tournament selection :                         */
/* Source : sga.c (c) E.Goldberg                            */
/*----------------------------------------------------------*/

select_memory()
{
  unsigned nbytes;

  if(tourneysize > pop_size)
    {
      printf("FATAL: Tournament size (%d) > pop_size (%d)\n",
              tourneysize,pop_size);
      exit(-1);
    } ;
}


preselect_tour()
{
    reset1();
    tourneypos = 0;
}


int tour_select()
{
    int pick, winner, i;

    /* If remaining members not enough for a tournament, then reset list */
start_select :
    if((pop_size - tourneypos) < tourneysize)
    {
        reset1();
        tourneypos = 0;
    }

    /* Select tourneysize structures at random and conduct a tournament */
    winner=tourneylist[tourneypos];
/* Added by RBA */
    if( winner < 0 || winner > pop_size-1) {
                                             printf("\n Warning !! ERROR1");
                                             printf(" tourpos = %d",tourneypos);
                                             printf(" winner = %d",winner);
                                             preselect_tour();
                                             goto start_select; }
    for(i=1; i<tourneysize; i++)
    {
        pick=tourneylist[i+tourneypos];
/* Added by RBA */
        if (pick < 0 || pick > pop_size-1) { preselect_tour();
                                             printf("\n Warning !! ERROR2");
                                             goto start_select; }
	// case 1:
	if (oldpop[winner].penalty > oldpop[pick].penalty) winner = pick;
	else if ((oldpop[winner].penalty <= 0.0) && (oldpop[pick].penalty <= 0.0))
	  {
	      if(MINM * oldpop[pick].obj < MINM * oldpop[winner].obj) winner=pick;
	  }
    }
    
    /* Update tourneypos */
    tourneypos += tourneysize;
    return(winner);
}

double distanc(one,two)
     int one,two;
{
  int k;
  double sum;
  
  sum = 0.0;
  for (k=0; k<nvar_bin; k++) 
    sum += square((oldpop[one].xbin[k]-oldpop[two].xbin[k])/(xbin_upper[k]-xbin_lower[k]));
  for (k=0; k<nvar_real; k++) 
    sum += square((oldpop[one].xreal[k]-oldpop[two].xreal[k])/(xreal_upper[k]-xreal_lower[k]));

  return (sqrt(sum/(nvar_bin + nvar_real)));
};

int tour_select_constr() 
{ 
  int pick, winner, i, minus=0, rand_pick, rand_indv, flag, indv; 
  
  /* If remaining members not enough for a tournament, then reset list */ 
  start_select : 
    if((pop_size - tourneypos) < tourneysize) 
      { 
        reset1(); 
        tourneypos = 0; 
      } 
  
  /* Select tourneysize structures at random and conduct a tournament */ 
  winner = tourneylist[tourneypos]; 
  /* Added by RBA */ 
  if( winner < 0 || winner > pop_size-1) 
    {
      printf("\n Warning !! ERROR1"); 
      printf(" tourpos = %d",tourneypos); 
      printf(" winner = %d",winner); 
      preselect_tour(); 
      goto start_select; 
    } 
  for(i=1; i<tourneysize; i++) 
    { 
      pick = tourneylist[i+tourneypos];

      if((oldpop[winner].penalty>0.0) && (oldpop[pick].penalty<=0.0))
	winner = pick;
      else if((oldpop[winner].penalty>0.0)&&(oldpop[pick].penalty>0.0))
	{	
	  if(oldpop[pick].penalty < oldpop[winner].penalty) 
	    winner=pick;
	}
      else if((oldpop[winner].penalty<=0.0)&&(oldpop[pick].penalty<=0.0))
	{
	  if(distanc(winner,pick) < sigma_share) 
	    {
	      if (MINM * oldpop[pick].obj < MINM * oldpop[winner].obj) 
		winner=pick;
	    }
	  else
	    {
	      minus = -1;
	      for (indv = flag = 0; indv<critical_size && flag==0; indv++) 
		{
		  rand_indv = rnd(0,pop_size-1);
		  rand_pick = tourneylist[rand_indv];
		  if(oldpop[rand_pick].penalty <= 0.0) 
		    {
		      if(distanc(winner,rand_pick) < sigma_share) 
			{
			  flag = 1;
			  if (MINM * oldpop[rand_pick].obj < MINM * oldpop[winner].obj) 
			    winner=rand_pick;
			}
		    }
		}
	    }
	}
      if (pick < 0 || pick > pop_size-1) 
	{ 
	  preselect_tour(); 
	  printf("\n Warning !! ERROR2"); 
	  goto start_select; 
	} 
    } 
    /* Update tourneypos */ 
  tourneypos += tourneysize + minus; 
  return(winner); 
}

reset1()
/* Name changed from reset because of clash with lib. function - RBA */
/* Shuffles the tourneylist at random */
{
    int i, rand1, rand2, temp_site;

    for(i=0; i<pop_size; i++) tourneylist[i] = i;

    for(i=0; i < pop_size; i++)
    {
        rand1= rnd(0,pop_size-1);
        rand2=  rnd(0,pop_size-1);
        temp_site = tourneylist[rand1];
        tourneylist[rand1]=tourneylist[rand2];
        tourneylist[rand2]=temp_site;
    }
}
/******************* APPLICATION ORIENTED ROUTINES ***************/
/**** Change these routines for your particular application ******/

input_app_parameters()
/* Input your application dependent parameters here and put the
 output in global variables */
{
}
app_computation()
/* this routine should contain any application-dependent computations */
/* that should be performed before each GA cycle.
   called by generate_new_pop    */
{
}

app_free()
/* application dependent free() calls, called by free_all() */
{
}

app_initialize()
/* application dependent initialization routine called by intialize() */
{
}

app_initreport()
/* Application-dependent initial report called by initreport() */
{
}

app_report()
/* Application-dependent report, called by report() */
{
}


app_statistics()
/* Application-dependent statistics calculations called by statistics() */
{
}

app_closure()
/* Application-dependent work which should be done before closure of
   the main program. called by main() */
{
}

/*====================================================================
OBJECTIVE FUNCTION  ( Supposed to be minimized) :
Change it for different applications
====================================================================*/
double objective(indv)
INDIVIDUAL *indv;
{
  int i,j,k;
  double term1, term2, term3, pi, your_func;
  double g[MAXCONSTR], gsum, x[2*MAXVECSIZE];
  unsigned mask = 1, tmp;
  int N;	
  double constraint;
  double max_min_convert;
	
   
  for (i=0; i < nvar_bin; i++){
    x[i] = indv->xbin[i];
    //writechrom(indv->chrom,tmp_out);
  }
  for (i=nvar_bin; i < nvar_bin+nvar_real; i++)
    x[i] = indv->xreal[i-nvar_bin];


#ifdef yours // define `yours' in the beginning of the code 

	MINM = 1; // use -1 for maximization
   // Put your function here

	EVALUATIONS++;
	
	if (COMMUNITIES) {
		
	
		dm_chrom_score(indv);
		initialize_network_evaluation();
		evaluate_active_network_p_value();
		dm_active_nodes_to_active_network();
		

		
		if (network.communities.n_active_nodes == 0){
			your_func = INFIN;
		}
		else {
			
			if (FIT_JUST_TOPOLOGY) {
				max_min_convert = network.communities.Q;				
			}
			else if (FIT_JUST_PVALUE){
				max_min_convert = fabs(network.communities.z_score_CD) 
				+ fabs(network.communities.z_score_UC);
			}
			else if (FIT_BOTH) {
				max_min_convert = fabs(network.communities.z_score_CD) 
					+ fabs(network.communities.z_score_UC) 
					+ network.communities.Q;
			}

									
			network.communities.fitness = 1.0/(1.0+max_min_convert);
			
			your_func = network.communities.fitness;
		}	

		constraint = -pow((double)(MAX_ACTIVE_NODES-network.communities.n_active_nodes)/MAX_ACTIVE_NODES,2);
		
		if (constraint<0) {
			network.communities.penalty = - constraint;
		}
		else {
			network.communities.penalty = 0.0;
		}


		if (network.communities_bestever.penalty > network.communities.penalty){
			dm_copy_communities_network(&network.communities,&network.communities_bestever);
		}
		if((network.communities_bestever.penalty <= 0.0) && (network.communities.penalty <= 0.0)){
			if (network.communities.fitness < network.communities_bestever.fitness) {
				
				dm_copy_communities_network(&network.communities,&network.communities_bestever);
			
			}
		}
				
				
		if(EVALUATIONS<=500 || (EVALUATIONS%10000)==0)
			fprintf(evaluation_out, "%d\t%le\t%le\t%d\n",EVALUATIONS, network.communities_bestever.fitness, 
					network.communities_bestever.penalty,network.communities_bestever.n_active_nodes); 

		
		
		nc = 1; 
		g[0] = constraint;

		finalize_network_evaluation();
		
	}// End if COMMUNITIES
	else {
		
		dm_chrom_score(indv);
		initialize_network_evaluation();
		evaluate_active_network_p_value();
		dm_active_nodes_to_active_network();
				
		clustering_coeff();
		
		if (network.overlap.n_active_nodes == 0){
			network.overlap.fitness = INFIN;
			your_func = network.overlap.fitness;
		}
		else {
			
			if (FIT_JUST_TOPOLOGY) {
				max_min_convert = network.overlap.avg_clust_coeff;
			}
			else if (FIT_JUST_PVALUE){
				max_min_convert = fabs(network.overlap.z_score_CD) 
					+ fabs(network.overlap.z_score_UC); 
			}
			else if (FIT_BOTH) {
				max_min_convert = fabs(network.overlap.z_score_CD) 
					+ fabs(network.overlap.z_score_UC) 
					+ network.overlap.avg_clust_coeff;				
			}
			
			

			network.overlap.fitness = 1.0/(1.0+max_min_convert);
			
			your_func = network.overlap.fitness;
			
		}
		
		constraint = -pow((double)(MAX_ACTIVE_NODES-network.overlap.n_active_nodes)/MAX_ACTIVE_NODES,2);
				
		if (constraint<0) {
			network.overlap.penalty = - constraint;
		}
		else {
			network.overlap.penalty = 0.0;
		}
		
		if (network.overlap_bestever.penalty > network.overlap.penalty){
			dm_copy_overlap_network(&network.overlap,&network.overlap_bestever);
		}
		
		if((network.overlap_bestever.penalty <= 0.0) && (network.overlap.penalty <= 0.0)){		
			if (network.overlap.fitness < network.overlap_bestever.fitness) {
				
				dm_copy_overlap_network(&network.overlap,&network.overlap_bestever);
			}
		}
		
		if(EVALUATIONS<=500 || (EVALUATIONS%10000)==0)
			fprintf(evaluation_out, "%d\t%le\t%le\t%d\n",EVALUATIONS, network.overlap_bestever.fitness, 
					network.overlap_bestever.penalty,network.overlap_bestever.n_active_nodes); 
		
		nc = 1; 
		g[0] = constraint;
		
		finalize_network_evaluation();
		
	}
	 
	
   // Put your constraints here
#endif


#ifdef prob1
   MINM  = 1; // for maximization use -1
   term1 = (x[0]*x[0]+x[1]-11.0)*(x[0]*x[0]+x[1]-11.0);
   term2 = (x[0]+x[1]*x[1]- 7.0)*(x[0]+x[1]*x[1]- 7.0);
   term3 = term1+term2;
   your_func = term3;

   nc = 1;
   // add normalized constraints here 
   //g[0] = (square(x[0]-5.0) + square(x[1]))/26.0 - 1.0;
   g[0] = 0.0;

#endif

#ifdef can
   MINM = 1;
   pi = 4.0 * atan(1.0);
   term3 = pi * x[0] * x[0]/2.0 + pi * x[0] * x[1];
   your_func = term3;

   nc = 1;
   g[0] = (pi * x[0] * x[0] * x[1]/4.0 - 400.0)/400.0;
#endif
   
#ifdef prob2
   MINM = 1;
   term1 = 5*(x[0] + x[1] + x[2] + x[3]); 
   for (i = 0; i<4; i++) 
     term1 += -5*x[i]*x[i]; 
   for (i = 4; i<=12; i++) term1 += -x[i]; 
   your_func = term1;
   
   nc = 9; 
   g[0] = (10 - 2*(x[0] + x[1]) - x[9] - x[10] )/10; 
   g[1] = (10 - 2*(x[0] + x[2]) - x[9] - x[11] )/10; 
   g[2] = (10 - 2*(x[1] + x[2]) - x[10] - x[11] )/10; 
   g[3] = x[0]  - x[9]/8.0; 
   g[4] = x[1]  - x[10]/8.0; 
   g[5] = x[2]  - x[11]/8.0; 
   g[6] = x[3] + 0.5*x[4] - 0.5*x[9]; 
   g[7] = x[5] + 0.5*x[6] - 0.5*x[10]; 
   g[8] = x[7] + 0.5*x[8] - 0.5*x[11]; 
#endif

   /*
#ifdef yours // define `yours' in the beginning of the code 
   MINM = 1; // use -1 for maximization
   // Put your function here
   nc = 0; 
   // Put your constraints here
#endif
   */

   indv->obj = your_func;
   for (i=0, gsum=0.0; i<nc; i++) 
     {
       indv->cons[i] = g[i];
       if (g[i] < 0.0) gsum += -1.0 * g[i];
     }
     indv->penalty = gsum;
     
	
	return your_func;


}


/*====================================================================
 DM: Allocation memory vectors/matrices
 ====================================================================*/

void nrerror(char error_text[])
/* Numerical Recipes standard error handler */
{
	fprintf(stderr,"Numerical Recipes run-time error...\n");
	fprintf(stderr,"%s\n",error_text);
	fprintf(stderr,"...now exiting to system...\n");
	exit(1);
}

/*
double *dvector(long nl, long nh)
{
	double *v;
	
	v=(double *)malloc((size_t) ((nh-nl+1+NR_END)*sizeof(double)));
	if (!v) nrerror("allocation failure in ivector()");
	return v-nl+NR_END;
}
*/

int *ivector(long nl, long nh)
/* allocate an int vector with subscript range v[nl..nh] */
{
	int *v;
	
	v=(int *)malloc((size_t) ((nh-nl+1+NR_END)*sizeof(int)));
	if (!v) nrerror("allocation failure in ivector()");
	return v-nl+NR_END;
}

int **imatrix(long nrl, long nrh, long ncl, long nch)
/* allocate a int matrix with subscript range m[nrl..nrh][ncl..nch] */
{
	long i, nrow=nrh-nrl+1,ncol=nch-ncl+1;
	int **m;
	
	/* allocate pointers to rows */
	m=(int **) malloc((size_t)((nrow+NR_END)*sizeof(int*)));
	if (!m) nrerror("allocation failure 1 in matrix()");
	m += NR_END;
	m -= nrl;
	
	
	/* allocate rows and set pointers to them */
	m[nrl]=(int *) malloc((size_t)((nrow*ncol+NR_END)*sizeof(int)));
	if (!m[nrl]) nrerror("allocation failure 2 in matrix()");
	m[nrl] += NR_END;
	m[nrl] -= ncl;
	
	for(i=nrl+1;i<=nrh;i++) m[i]=m[i-1]+ncol;
	
	/* return pointer to array of pointers to rows */
	return m;
}

void free_ivector(int *v, long nl, long nh)
/* free an int vector allocated with ivector() */
{
	free((FREE_ARG) (v+nl-NR_END));
}

void free_imatrix(int **m, long nrl, long nrh, long ncl, long nch)
/* free an int matrix allocated by imatrix() */
{
	free((FREE_ARG) (m[nrl]+ncl-NR_END));
	free((FREE_ARG) (m+nrl-NR_END));
}

/************ GENERAL FUNCTIONS ***************/


double Min(double element1, double element2)
{
	return(element1 < element2 ? element1 : element2);
}

double Max(double element1, double element2)
{
	return(element1 > element2 ? element1 : element2);
}

void OrderVector(double *v, int length_v, double *ordered_v, int *ordered_indexes)
{
	int i, j, aux_index;
	double aux;
	
	for(i=0;i<length_v;i++)
    {
		ordered_v[i] = v[i];
		ordered_indexes[i] = i;
    }
	
	for(i=0;i<length_v;i++)
    {
		for(j=i+1;j<length_v;j++)
		{
			if(ordered_v[i]>ordered_v[j])
			{
				aux=ordered_v[j]; ordered_v[j]=ordered_v[i]; ordered_v[i]=aux;
				aux_index = ordered_indexes[j]; ordered_indexes[j]=ordered_indexes[i]; ordered_indexes[i]=aux_index;
			}
		}
    }
	
	return; 
}

int Drop(double *v, int length_v, int element)
{
	int i;
	
	for(i=element;i<length_v;i++)
		v[i] = v[i+1];
	
	length_v--;
	
	return length_v;
}

double VecMin(double *v, int length_v)
{
	int i;
	double minimum;
	
	minimum = v[0];
	for(i=1;i<length_v;i++)
		minimum = minimum < v[i] ? minimum : v[i];
	
	return(minimum);
}

double VecMax(double *v, int length_v)
{
	int i;
	double maximum;
	
	maximum = v[0];
	for(i=1;i<length_v;i++)
		maximum = maximum > v[i] ? maximum : v[i];
	
	return(maximum);
}

int VecMinInt(int *v, int length_v)
{
	int i;
	int minimum;
	
	
	minimum = v[0];
	for(i=0;i<length_v;i++)
		minimum = minimum < v[i] ? minimum : v[i];
    
	return(minimum);
}

int VecMaxInt(int *v, int length_v)
{
	int i;
	int maximum;
	
	maximum = v[0];
	for(i=0;i<length_v;i++)
		maximum = maximum > v[i] ? maximum : v[i];
	
	return(maximum);
}

int VecMinIndex(double *v, int length_v)
{
	int i;
	int min_index;
	double minimum;
	
	minimum = v[0];
	min_index = 0;
	for(i=1;i<length_v;i++)
    {
		if(minimum > v[i])
		{
			minimum = v[i];
			min_index = i;
		}
    }
	
	return(min_index);
}

int VecMaxIndex(double *v, int length_v)
{
	int i;
	int max_index;
	double maximum;
	
	maximum = v[0];
	max_index = 0;
	for(i=1;i<length_v;i++)
    {
		if(maximum < v[i])
		{
			maximum = v[i];
			max_index = i;
     	}
    }
	
	return(max_index);
}


int PositionVector(double *v, int length_v, double element)
{
	int i,position;
	
	for(i=0;i<length_v;i++)
		if(v[i] == element)
		{
			position = i; 
			break;
		}
	
	return(position);
}

int RandomInteger( int range_min, int range_max)
{
	//j=1+(int) (10.0*rand()/(RAND_MAX+1.0)); 
	
	int u;
	float r_max;
	
	r_max = range_max + 0.9999999999;
	//srand(time(0)*rand_change);//TIME
	//srand(rand_change);
	u = (float)rand() / (RAND_MAX ) * (r_max - range_min) + range_min;
	
	rand_change = (rand()+rand_change)/rand_change;
	
	return(u);
}


/********************** END  OF  FILE **************************/
