# Supplementary material for: An integrative analysis of gene expression and molecular interaction data to identify dys-regulated sub-networks in inflammatory bowel disease
Source: BMC Bioinformatics. 2016 Jan 19;17:42. doi: 10.1186/s12859-016-0886-z (PMC4719745; doi:10.1186/s12859-016-0886-z)
Supplement: Additional file 1 — Code.zip — Folder including the C code used in our optimisation. (ZIP 727 kb) [file 12859_2016_886_MOESM1_ESM.zip › code/figures_article/vary_gamma/all_fdr/fdr_nodes_community.1.10.txt]

FN_RATE_CD	FP_RATE_CD	PRED_ACCURACY_CD	FN_RATE_UC	FP_RATE_UC	PRED_ACCURACY_UC	FN_RATE	FP_RATE	PRED_ACCURACY
4.375000e-01	2.592593e-02	9.510490e-01	2.800000e-01	2.681992e-02	9.510490e-01	3.773585e-02	8.230453e-03	9.864865e-01
inf	9.055118e-02	8.188976e-01	3.571429e+00	1.028807e-01	8.000000e-01	3.773585e-02	8.230453e-03	9.864865e-01
7.692308e-01	3.745318e-02	9.285714e-01	4.545455e-01	3.875969e-02	9.285714e-01	7.843137e-02	1.659751e-02	9.726027e-01
4.545455e-02	3.623188e-03	9.932886e-01	1.428571e-01	1.515152e-02	9.726027e-01	7.843137e-02	1.659751e-02	9.726027e-01
9.523810e-02	7.272727e-03	9.864865e-01	6.666667e-02	7.518797e-03	9.864865e-01	3.773585e-02	8.230453e-03	9.864865e-01
inf	9.055118e-02	8.188976e-01	3.000000e+00	9.836066e-02	8.095238e-01	3.773585e-02	8.230453e-03	9.864865e-01
inf	9.055118e-02	8.188976e-01	4.333333e+00	1.074380e-01	7.903226e-01	7.843137e-02	1.659751e-02	9.726027e-01
inf	9.055118e-02	8.188976e-01	3.571429e+00	1.028807e-01	8.000000e-01	7.843137e-02	1.659751e-02	9.726027e-01
0.000000e+00	0.000000e+00	1.000000e+00	1.034483e-01	1.132075e-02	9.795918e-01	5.769231e-02	1.239669e-02	9.795918e-01
inf	9.055118e-02	8.188976e-01	3.000000e+00	9.836066e-02	8.095238e-01	7.843137e-02	1.659751e-02	9.726027e-01
1.050000e+01	8.203125e-02	8.372093e-01	1.909091e+00	8.502024e-02	8.372093e-01	3.773585e-02	8.230453e-03	9.864865e-01
4.545455e-02	3.623188e-03	9.932886e-01	1.034483e-01	1.132075e-02	9.795918e-01	7.843137e-02	1.659751e-02	9.726027e-01
4.545455e-02	3.623188e-03	9.932886e-01	6.666667e-02	7.518797e-03	9.864865e-01	3.773585e-02	8.230453e-03	9.864865e-01
5.333333e-01	2.973978e-02	9.436620e-01	5.238095e-01	4.280156e-02	9.208633e-01	5.769231e-02	1.239669e-02	9.795918e-01
4.375000e-01	2.592593e-02	9.510490e-01	3.913043e-01	3.474903e-02	9.361702e-01	5.769231e-02	1.239669e-02	9.795918e-01
0.000000e+00	0.000000e+00	1.000000e+00	6.666667e-02	7.518797e-03	9.864865e-01	3.773585e-02	8.230453e-03	9.864865e-01
6.666667e+00	7.782101e-02	8.461538e-01	2.555556e+00	9.387755e-02	8.188976e-01	5.769231e-02	1.239669e-02	9.795918e-01
inf	9.055118e-02	8.188976e-01	3.571429e+00	1.028807e-01	8.000000e-01	3.773585e-02	8.230453e-03	9.864865e-01
7.692308e-01	3.745318e-02	9.285714e-01	6.000000e-01	4.687500e-02	9.130435e-01	3.773585e-02	8.230453e-03	9.864865e-01
2.105263e-01	1.465201e-02	9.726027e-01	1.851852e-01	1.901141e-02	9.655172e-01	5.769231e-02	1.239669e-02	9.795918e-01
4.545455e-02	3.623188e-03	9.932886e-01	1.428571e-01	1.515152e-02	9.726027e-01	7.843137e-02	1.659751e-02	9.726027e-01
1.050000e+01	8.203125e-02	8.372093e-01	2.555556e+00	9.387755e-02	8.188976e-01	5.769231e-02	1.239669e-02	9.795918e-01
0.000000e+00	0.000000e+00	1.000000e+00	1.034483e-01	1.132075e-02	9.795918e-01	5.769231e-02	1.239669e-02	9.795918e-01
inf	9.055118e-02	8.188976e-01	2.200000e+00	8.943089e-02	8.281250e-01	3.773585e-02	8.230453e-03	9.864865e-01
inf	9.055118e-02	8.188976e-01	3.000000e+00	9.836066e-02	8.095238e-01	5.769231e-02	1.239669e-02	9.795918e-01
9.523810e-02	7.272727e-03	9.864865e-01	6.666667e-02	7.518797e-03	9.864865e-01	3.773585e-02	8.230453e-03	9.864865e-01
inf	9.055118e-02	8.188976e-01	3.000000e+00	9.836066e-02	8.095238e-01	5.769231e-02	1.239669e-02	9.795918e-01
6.428571e-01	3.358209e-02	9.361702e-01	3.333333e-01	3.076923e-02	9.436620e-01	5.769231e-02	1.239669e-02	9.795918e-01
0.000000e+00	0.000000e+00	1.000000e+00	1.034483e-01	1.132075e-02	9.795918e-01	5.769231e-02	1.239669e-02	9.795918e-01
4.545455e-02	3.623188e-03	9.932886e-01	1.034483e-01	1.132075e-02	9.795918e-01	5.769231e-02	1.239669e-02	9.795918e-01
