# Supplementary material for: An integrative analysis of gene expression and molecular interaction data to identify dys-regulated sub-networks in inflammatory bowel disease
Source: BMC Bioinformatics. 2016 Jan 19;17:42. doi: 10.1186/s12859-016-0886-z (PMC4719745; doi:10.1186/s12859-016-0886-z)
Supplement: Additional file 1 — Code.zip — Folder including the C code used in our optimisation. (ZIP 727 kb) [file 12859_2016_886_MOESM1_ESM.zip › code/figures_article/vary_gamma/all_fdr/fdr_nodes_community.1.6.txt]

FN_RATE_CD	FP_RATE_CD	PRED_ACCURACY_CD	FN_RATE_UC	FP_RATE_UC	PRED_ACCURACY_UC	FN_RATE	FP_RATE	PRED_ACCURACY
2.142857e+00	5.703422e-02	8.888889e-01	1.454545e+00	6.225681e-02	8.805970e-01	6.521739e-02	1.209677e-02	9.795918e-01
2.100000e+01	8.171206e-02	8.372093e-01	4.400000e+00	8.764940e-02	8.281250e-01	2.083333e-02	4.000000e-03	9.932886e-01
2.142857e+00	5.703422e-02	8.888889e-01	1.454545e+00	6.225681e-02	8.805970e-01	4.255319e-02	8.032129e-03	9.864865e-01
inf	8.593750e-02	8.281250e-01	4.400000e+00	8.764940e-02	8.281250e-01	2.083333e-02	4.000000e-03	9.932886e-01
inf	8.593750e-02	8.281250e-01	4.400000e+00	8.764940e-02	8.281250e-01	2.083333e-02	4.000000e-03	9.932886e-01
1.444444e+00	4.905660e-02	9.051095e-01	8.000000e-01	4.597701e-02	9.130435e-01	2.083333e-02	4.000000e-03	9.932886e-01
4.761905e-02	3.610108e-03	9.932886e-01	0.000000e+00	0.000000e+00	1.000000e+00	2.083333e-02	4.000000e-03	9.932886e-01
2.100000e+01	8.171206e-02	8.372093e-01	4.400000e+00	8.764940e-02	8.281250e-01	2.083333e-02	4.000000e-03	9.932886e-01
inf	8.593750e-02	8.281250e-01	8.000000e+00	9.638554e-02	8.095238e-01	4.255319e-02	8.032129e-03	9.864865e-01
inf	8.593750e-02	8.281250e-01	5.750000e+00	9.200000e-02	8.188976e-01	4.255319e-02	8.032129e-03	9.864865e-01
2.222222e-01	1.459854e-02	9.726027e-01	2.272727e-01	1.865672e-02	9.655172e-01	4.255319e-02	8.032129e-03	9.864865e-01
2.100000e+01	8.171206e-02	8.372093e-01	5.750000e+00	9.200000e-02	8.188976e-01	4.255319e-02	8.032129e-03	9.864865e-01
2.222222e-01	1.459854e-02	9.726027e-01	1.250000e-01	1.111111e-02	9.795918e-01	2.083333e-02	4.000000e-03	9.932886e-01
1.750000e+00	5.303030e-02	8.970588e-01	1.076923e+00	5.405405e-02	8.970588e-01	2.083333e-02	4.000000e-03	9.932886e-01
inf	8.593750e-02	8.281250e-01	8.000000e+00	9.638554e-02	8.095238e-01	4.255319e-02	8.032129e-03	9.864865e-01
inf	8.593750e-02	8.281250e-01	8.000000e+00	9.638554e-02	8.095238e-01	6.521739e-02	1.209677e-02	9.795918e-01
inf	8.593750e-02	8.281250e-01	4.400000e+00	8.764940e-02	8.281250e-01	2.083333e-02	4.000000e-03	9.932886e-01
inf	8.593750e-02	8.281250e-01	4.400000e+00	8.764940e-02	8.281250e-01	2.083333e-02	4.000000e-03	9.932886e-01
inf	8.593750e-02	8.281250e-01	5.750000e+00	9.200000e-02	8.188976e-01	4.255319e-02	8.032129e-03	9.864865e-01
3.400000e+00	6.513410e-02	8.721805e-01	1.700000e+00	6.640625e-02	8.721805e-01	4.255319e-02	8.032129e-03	9.864865e-01
inf	8.593750e-02	8.281250e-01	8.000000e+00	9.638554e-02	8.095238e-01	6.521739e-02	1.209677e-02	9.795918e-01
inf	8.593750e-02	8.281250e-01	5.750000e+00	9.200000e-02	8.188976e-01	4.255319e-02	8.032129e-03	9.864865e-01
2.100000e+01	8.171206e-02	8.372093e-01	5.750000e+00	9.200000e-02	8.188976e-01	4.255319e-02	8.032129e-03	9.864865e-01
6.923077e-01	3.345725e-02	9.361702e-01	6.875000e-01	4.198473e-02	9.208633e-01	4.255319e-02	8.032129e-03	9.864865e-01
1.578947e-01	1.090909e-02	9.795918e-01	1.739130e-01	1.486989e-02	9.726027e-01	6.521739e-02	1.209677e-02	9.795918e-01
4.761905e-02	3.610108e-03	9.932886e-01	8.000000e-02	7.380074e-03	9.864865e-01	4.255319e-02	8.032129e-03	9.864865e-01
inf	8.593750e-02	8.281250e-01	5.750000e+00	9.200000e-02	8.188976e-01	4.255319e-02	8.032129e-03	9.864865e-01
inf	8.593750e-02	8.281250e-01	8.000000e+00	9.638554e-02	8.095238e-01	4.255319e-02	8.032129e-03	9.864865e-01
inf	8.593750e-02	8.281250e-01	4.400000e+00	8.764940e-02	8.281250e-01	4.255319e-02	8.032129e-03	9.864865e-01
4.761905e-02	3.610108e-03	9.932886e-01	3.846154e-02	3.676471e-03	9.932886e-01	2.083333e-02	4.000000e-03	9.932886e-01
