# Supplementary material for: An integrative analysis of gene expression and molecular interaction data to identify dys-regulated sub-networks in inflammatory bowel disease
Source: BMC Bioinformatics. 2016 Jan 19;17:42. doi: 10.1186/s12859-016-0886-z (PMC4719745; doi:10.1186/s12859-016-0886-z)
Supplement: Additional file 1 — Code.zip — Folder including the C code used in our optimisation. (ZIP 727 kb) [file 12859_2016_886_MOESM1_ESM.zip › code/figures_article/vary_gamma/all_fdr/fdr_nodes_community.2.10.txt]

FN_RATE_CD	FP_RATE_CD	PRED_ACCURACY_CD	FN_RATE_UC	FP_RATE_UC	PRED_ACCURACY_UC	FN_RATE	FP_RATE	PRED_ACCURACY
2.500000e+01	1.004016e-01	8.000000e-01	4.000000e+00	9.756098e-02	8.095238e-01	3.023256e-01	5.627706e-02	9.051095e-01
inf	1.048387e-01	7.903226e-01	4.000000e+00	9.756098e-02	8.095238e-01	2.727273e-01	5.172414e-02	9.130435e-01
5.294118e-01	3.396226e-02	9.361702e-01	2.500000e-01	2.272727e-02	9.583333e-01	2.444444e-01	4.721030e-02	9.208633e-01
3.333333e+00	7.874016e-02	8.461538e-01	2.000000e+00	8.000000e-02	8.461538e-01	2.727273e-01	5.172414e-02	9.130435e-01
inf	1.048387e-01	7.903226e-01	6.500000e+00	1.065574e-01	7.903226e-01	2.173913e-01	4.273504e-02	9.285714e-01
4.200000e+00	8.300395e-02	8.372093e-01	2.333333e+00	8.433735e-02	8.372093e-01	3.023256e-01	5.627706e-02	9.051095e-01
2.714286e+00	7.450980e-02	8.549618e-01	1.500000e+00	7.142857e-02	8.636364e-01	2.173913e-01	4.273504e-02	9.285714e-01
inf	1.048387e-01	7.903226e-01	3.285714e+00	9.311741e-02	8.188976e-01	2.444444e-01	4.721030e-02	9.208633e-01
1.200000e+01	9.600000e-02	8.095238e-01	1.727273e+00	7.569721e-02	8.549618e-01	3.023256e-01	5.627706e-02	9.051095e-01
inf	1.048387e-01	7.903226e-01	5.000000e+00	1.020408e-01	8.000000e-01	2.444444e-01	4.721030e-02	9.208633e-01
inf	1.048387e-01	7.903226e-01	9.000000e+00	1.111111e-01	7.804878e-01	2.444444e-01	4.721030e-02	9.208633e-01
4.200000e+00	8.300395e-02	8.372093e-01	1.307692e+00	6.719368e-02	8.721805e-01	2.444444e-01	4.721030e-02	9.208633e-01
4.200000e+00	8.300395e-02	8.372093e-01	1.307692e+00	6.719368e-02	8.721805e-01	2.173913e-01	4.273504e-02	9.285714e-01
7.666667e+00	9.163347e-02	8.188976e-01	1.727273e+00	7.569721e-02	8.549618e-01	2.173913e-01	4.273504e-02	9.285714e-01
5.500000e+00	8.730159e-02	8.281250e-01	1.727273e+00	7.569721e-02	8.549618e-01	2.444444e-01	4.721030e-02	9.208633e-01
7.666667e+00	9.163347e-02	8.188976e-01	2.000000e+00	8.000000e-02	8.461538e-01	2.444444e-01	4.721030e-02	9.208633e-01
inf	1.048387e-01	7.903226e-01	3.285714e+00	9.311741e-02	8.188976e-01	3.023256e-01	5.627706e-02	9.051095e-01
1.600000e+00	6.201550e-02	8.805970e-01	8.750000e-01	5.468750e-02	8.970588e-01	2.173913e-01	4.273504e-02	9.285714e-01
inf	1.048387e-01	7.903226e-01	4.000000e+00	9.756098e-02	8.095238e-01	1.914894e-01	3.829787e-02	9.361702e-01
3.000000e-01	2.238806e-02	9.583333e-01	3.043478e-01	2.661597e-02	9.510490e-01	2.727273e-01	5.172414e-02	9.130435e-01
2.500000e+01	1.004016e-01	8.000000e-01	5.000000e+00	1.020408e-01	8.000000e-01	2.444444e-01	4.721030e-02	9.208633e-01
1.888889e+00	6.614786e-02	8.721805e-01	1.000000e+00	5.882353e-02	8.888889e-01	2.444444e-01	4.721030e-02	9.208633e-01
1.600000e+00	6.201550e-02	8.805970e-01	7.647059e-01	5.058366e-02	9.051095e-01	2.444444e-01	4.721030e-02	9.208633e-01
4.200000e+00	8.300395e-02	8.372093e-01	1.142857e+00	6.299213e-02	8.805970e-01	2.727273e-01	5.172414e-02	9.130435e-01
7.666667e+00	9.163347e-02	8.188976e-01	3.285714e+00	9.311741e-02	8.188976e-01	2.444444e-01	4.721030e-02	9.208633e-01
inf	1.048387e-01	7.903226e-01	3.285714e+00	9.311741e-02	8.188976e-01	3.023256e-01	5.627706e-02	9.051095e-01
2.500000e+01	1.004016e-01	8.000000e-01	6.500000e+00	1.065574e-01	7.903226e-01	2.444444e-01	4.721030e-02	9.208633e-01
1.200000e+01	9.600000e-02	8.095238e-01	4.000000e+00	9.756098e-02	8.095238e-01	3.023256e-01	5.627706e-02	9.051095e-01
inf	1.048387e-01	7.903226e-01	2.900000e+01	1.203320e-01	7.603306e-01	2.727273e-01	5.172414e-02	9.130435e-01
inf	1.048387e-01	7.903226e-01	5.000000e+00	1.020408e-01	8.000000e-01	1.914894e-01	3.829787e-02	9.361702e-01
