# Supplementary material for: An integrative analysis of gene expression and molecular interaction data to identify dys-regulated sub-networks in inflammatory bowel disease
Source: BMC Bioinformatics. 2016 Jan 19;17:42. doi: 10.1186/s12859-016-0886-z (PMC4719745; doi:10.1186/s12859-016-0886-z)
Supplement: Additional file 1 — Code.zip — Folder including the C code used in our optimisation. (ZIP 727 kb) [file 12859_2016_886_MOESM1_ESM.zip › code/figures_article/vary_gamma/all_fdr/fdr_nodes_community.2.4.txt]

FN_RATE_CD	FP_RATE_CD	PRED_ACCURACY_CD	FN_RATE_UC	FP_RATE_UC	PRED_ACCURACY_UC	FN_RATE	FP_RATE	PRED_ACCURACY
9.090909e-02	3.484321e-03	9.932886e-01	7.692308e-02	3.508772e-03	9.932886e-01	8.333333e-02	7.352941e-03	9.864865e-01
0.000000e+00	0.000000e+00	1.000000e+00	7.692308e-02	3.508772e-03	9.932886e-01	4.000000e-02	3.663004e-03	9.932886e-01
9.090909e-02	3.484321e-03	9.932886e-01	7.692308e-02	3.508772e-03	9.932886e-01	4.000000e-02	3.663004e-03	9.932886e-01
inf	4.347826e-02	9.130435e-01	1.300000e+01	4.761905e-02	9.051095e-01	4.000000e-02	3.663004e-03	9.932886e-01
9.090909e-02	3.484321e-03	9.932886e-01	0.000000e+00	0.000000e+00	1.000000e+00	4.000000e-02	3.663004e-03	9.932886e-01
inf	4.347826e-02	9.130435e-01	1.300000e+01	4.761905e-02	9.051095e-01	8.333333e-02	7.352941e-03	9.864865e-01
0.000000e+00	0.000000e+00	1.000000e+00	1.666667e-01	7.042254e-03	9.864865e-01	8.333333e-02	7.352941e-03	9.864865e-01
9.090909e-02	3.484321e-03	9.932886e-01	1.666667e-01	7.042254e-03	9.864865e-01	8.333333e-02	7.352941e-03	9.864865e-01
inf	4.347826e-02	9.130435e-01	6.000000e+00	4.379562e-02	9.130435e-01	4.000000e-02	3.663004e-03	9.932886e-01
inf	4.347826e-02	9.130435e-01	6.000000e+00	4.379562e-02	9.130435e-01	4.000000e-02	3.663004e-03	9.932886e-01
inf	4.347826e-02	9.130435e-01	6.000000e+00	4.379562e-02	9.130435e-01	4.000000e-02	3.663004e-03	9.932886e-01
9.090909e-02	3.484321e-03	9.932886e-01	0.000000e+00	0.000000e+00	1.000000e+00	4.000000e-02	3.663004e-03	9.932886e-01
inf	4.347826e-02	9.130435e-01	1.300000e+01	4.761905e-02	9.051095e-01	4.000000e-02	3.663004e-03	9.932886e-01
9.090909e-02	3.484321e-03	9.932886e-01	7.692308e-02	3.508772e-03	9.932886e-01	4.000000e-02	3.663004e-03	9.932886e-01
inf	4.347826e-02	9.130435e-01	6.000000e+00	4.379562e-02	9.130435e-01	4.000000e-02	3.663004e-03	9.932886e-01
9.090909e-02	3.484321e-03	9.932886e-01	7.692308e-02	3.508772e-03	9.932886e-01	4.000000e-02	3.663004e-03	9.932886e-01
9.090909e-02	3.484321e-03	9.932886e-01	1.666667e-01	7.042254e-03	9.864865e-01	8.333333e-02	7.352941e-03	9.864865e-01
0.000000e+00	0.000000e+00	1.000000e+00	7.692308e-02	3.508772e-03	9.932886e-01	4.000000e-02	3.663004e-03	9.932886e-01
9.090909e-02	3.484321e-03	9.932886e-01	7.692308e-02	3.508772e-03	9.932886e-01	4.000000e-02	3.663004e-03	9.932886e-01
9.090909e-02	3.484321e-03	9.932886e-01	7.692308e-02	3.508772e-03	9.932886e-01	4.000000e-02	3.663004e-03	9.932886e-01
inf	4.347826e-02	9.130435e-01	6.000000e+00	4.379562e-02	9.130435e-01	4.000000e-02	3.663004e-03	9.932886e-01
inf	4.347826e-02	9.130435e-01	inf	5.147059e-02	8.970588e-01	8.333333e-02	7.352941e-03	9.864865e-01
inf	4.347826e-02	9.130435e-01	1.300000e+01	4.761905e-02	9.051095e-01	8.333333e-02	7.352941e-03	9.864865e-01
0.000000e+00	0.000000e+00	1.000000e+00	7.692308e-02	3.508772e-03	9.932886e-01	4.000000e-02	3.663004e-03	9.932886e-01
inf	4.347826e-02	9.130435e-01	6.000000e+00	4.379562e-02	9.130435e-01	4.000000e-02	3.663004e-03	9.932886e-01
9.090909e-02	3.484321e-03	9.932886e-01	7.692308e-02	3.508772e-03	9.932886e-01	4.000000e-02	3.663004e-03	9.932886e-01
inf	4.347826e-02	9.130435e-01	6.000000e+00	4.379562e-02	9.130435e-01	8.333333e-02	7.352941e-03	9.864865e-01
0.000000e+00	0.000000e+00	1.000000e+00	7.692308e-02	3.508772e-03	9.932886e-01	4.000000e-02	3.663004e-03	9.932886e-01
0.000000e+00	0.000000e+00	1.000000e+00	1.666667e-01	7.042254e-03	9.864865e-01	8.333333e-02	7.352941e-03	9.864865e-01
0.000000e+00	0.000000e+00	1.000000e+00	7.692308e-02	3.508772e-03	9.932886e-01	4.000000e-02	3.663004e-03	9.932886e-01
