# Supplementary material for: An integrative analysis of gene expression and molecular interaction data to identify dys-regulated sub-networks in inflammatory bowel disease
Source: BMC Bioinformatics. 2016 Jan 19;17:42. doi: 10.1186/s12859-016-0886-z (PMC4719745; doi:10.1186/s12859-016-0886-z)
Supplement: Additional file 1 — Code.zip — Folder including the C code used in our optimisation. (ZIP 727 kb) [file 12859_2016_886_MOESM1_ESM.zip › code/figures_article/vary_gamma/all_fdr/fdr_nodes_community.2.6.txt]

FN_RATE_CD	FP_RATE_CD	PRED_ACCURACY_CD	FN_RATE_UC	FP_RATE_UC	PRED_ACCURACY_UC	FN_RATE	FP_RATE	PRED_ACCURACY
5.263158e-02	3.584229e-03	9.932886e-01	1.578947e-01	1.090909e-02	9.795918e-01	1.052632e-01	1.574803e-02	9.726027e-01
inf	7.692308e-02	8.461538e-01	inf	8.593750e-02	8.281250e-01	1.351351e-01	1.976285e-02	9.655172e-01
1.111111e-01	7.194245e-03	9.864865e-01	1.000000e-01	7.246377e-03	9.864865e-01	1.052632e-01	1.574803e-02	9.726027e-01
1.111111e-01	7.194245e-03	9.864865e-01	1.000000e-01	7.246377e-03	9.864865e-01	1.052632e-01	1.574803e-02	9.726027e-01
0.000000e+00	0.000000e+00	1.000000e+00	1.578947e-01	1.090909e-02	9.795918e-01	7.692308e-02	1.176471e-02	9.795918e-01
5.263158e-02	3.584229e-03	9.932886e-01	1.000000e-01	7.246377e-03	9.864865e-01	7.692308e-02	1.176471e-02	9.795918e-01
1.764706e-01	1.083032e-02	9.795918e-01	1.000000e-01	7.246377e-03	9.864865e-01	1.351351e-01	1.976285e-02	9.655172e-01
inf	7.692308e-02	8.461538e-01	inf	8.593750e-02	8.281250e-01	7.692308e-02	1.176471e-02	9.795918e-01
1.111111e-01	7.194245e-03	9.864865e-01	1.000000e-01	7.246377e-03	9.864865e-01	1.052632e-01	1.574803e-02	9.726027e-01
5.263158e-02	3.584229e-03	9.932886e-01	1.578947e-01	1.090909e-02	9.795918e-01	1.052632e-01	1.574803e-02	9.726027e-01
0.000000e+00	0.000000e+00	1.000000e+00	1.000000e-01	7.246377e-03	9.864865e-01	5.000000e-02	7.812500e-03	9.864865e-01
inf	7.692308e-02	8.461538e-01	inf	8.593750e-02	8.281250e-01	1.052632e-01	1.574803e-02	9.726027e-01
inf	7.692308e-02	8.461538e-01	inf	8.593750e-02	8.281250e-01	1.351351e-01	1.976285e-02	9.655172e-01
5.263158e-02	3.584229e-03	9.932886e-01	1.000000e-01	7.246377e-03	9.864865e-01	7.692308e-02	1.176471e-02	9.795918e-01
5.263158e-02	3.584229e-03	9.932886e-01	4.761905e-02	3.610108e-03	9.932886e-01	5.000000e-02	7.812500e-03	9.864865e-01
1.111111e-01	7.194245e-03	9.864865e-01	1.000000e-01	7.246377e-03	9.864865e-01	1.052632e-01	1.574803e-02	9.726027e-01
6.666667e-01	2.941176e-02	9.436620e-01	4.666667e-01	2.583026e-02	9.510490e-01	1.052632e-01	1.574803e-02	9.726027e-01
8.181818e-01	3.321033e-02	9.361702e-01	5.714286e-01	2.962963e-02	9.436620e-01	1.052632e-01	1.574803e-02	9.726027e-01
1.764706e-01	1.083032e-02	9.795918e-01	1.000000e-01	7.246377e-03	9.864865e-01	1.052632e-01	1.574803e-02	9.726027e-01
0.000000e+00	0.000000e+00	1.000000e+00	1.000000e-01	7.246377e-03	9.864865e-01	5.000000e-02	7.812500e-03	9.864865e-01
5.263158e-02	3.584229e-03	9.932886e-01	1.578947e-01	1.090909e-02	9.795918e-01	1.052632e-01	1.574803e-02	9.726027e-01
2.333333e+00	5.263158e-02	8.970588e-01	1.750000e+00	5.303030e-02	8.970588e-01	1.052632e-01	1.574803e-02	9.726027e-01
inf	7.692308e-02	8.461538e-01	inf	8.593750e-02	8.281250e-01	5.000000e-02	7.812500e-03	9.864865e-01
1.900000e+01	7.279693e-02	8.549618e-01	inf	8.593750e-02	8.281250e-01	1.052632e-01	1.574803e-02	9.726027e-01
inf	7.692308e-02	8.461538e-01	6.333333e+00	7.335907e-02	8.549618e-01	1.052632e-01	1.574803e-02	9.726027e-01
1.111111e-01	7.194245e-03	9.864865e-01	1.578947e-01	1.090909e-02	9.795918e-01	1.052632e-01	1.574803e-02	9.726027e-01
5.263158e-02	3.584229e-03	9.932886e-01	1.578947e-01	1.090909e-02	9.795918e-01	1.052632e-01	1.574803e-02	9.726027e-01
inf	7.692308e-02	8.461538e-01	6.333333e+00	7.335907e-02	8.549618e-01	5.000000e-02	7.812500e-03	9.864865e-01
1.500000e+00	4.477612e-02	9.130435e-01	1.000000e+00	4.119850e-02	9.208633e-01	1.052632e-01	1.574803e-02	9.726027e-01
1.111111e-01	7.194245e-03	9.864865e-01	2.222222e-01	1.459854e-02	9.726027e-01	1.052632e-01	1.574803e-02	9.726027e-01
