# Supplementary material for: An integrative analysis of gene expression and molecular interaction data to identify dys-regulated sub-networks in inflammatory bowel disease
Source: BMC Bioinformatics. 2016 Jan 19;17:42. doi: 10.1186/s12859-016-0886-z (PMC4719745; doi:10.1186/s12859-016-0886-z)
Supplement: Additional file 1 — Code.zip — Folder including the C code used in our optimisation. (ZIP 727 kb) [file 12859_2016_886_MOESM1_ESM.zip › code/figures_article/vary_gamma/all_fdr/fdr_nodes_community.2.8.txt]

FN_RATE_CD	FP_RATE_CD	PRED_ACCURACY_CD	FN_RATE_UC	FP_RATE_UC	PRED_ACCURACY_UC	FN_RATE	FP_RATE	PRED_ACCURACY
1.750000e+00	2.482270e-02	9.510490e-01	6.428571e-01	3.358209e-02	9.361702e-01	6.250000e-02	7.575758e-03	9.864865e-01
5.714286e-01	1.403509e-02	9.726027e-01	2.777778e-01	1.838235e-02	9.655172e-01	1.724138e-01	1.915709e-02	9.655172e-01
1.000000e+01	3.584229e-02	9.285714e-01	1.300000e+00	4.924242e-02	9.051095e-01	1.333333e-01	1.526718e-02	9.726027e-01
3.750000e-01	1.048951e-02	9.795918e-01	2.777778e-01	1.838235e-02	9.655172e-01	1.724138e-01	1.915709e-02	9.655172e-01
3.750000e-01	1.048951e-02	9.795918e-01	2.777778e-01	1.838235e-02	9.655172e-01	1.724138e-01	1.915709e-02	9.655172e-01
1.000000e-01	3.472222e-03	9.932886e-01	1.500000e-01	1.094891e-02	9.795918e-01	1.333333e-01	1.526718e-02	9.726027e-01
1.750000e+00	2.482270e-02	9.510490e-01	3.529412e-01	2.214022e-02	9.583333e-01	9.677419e-02	1.140684e-02	9.795918e-01
3.750000e-01	1.048951e-02	9.795918e-01	3.529412e-01	2.214022e-02	9.583333e-01	9.677419e-02	1.140684e-02	9.795918e-01
5.714286e-01	1.403509e-02	9.726027e-01	4.375000e-01	2.592593e-02	9.510490e-01	1.724138e-01	1.915709e-02	9.655172e-01
1.200000e+00	2.120141e-02	9.583333e-01	5.333333e-01	2.973978e-02	9.436620e-01	9.677419e-02	1.140684e-02	9.795918e-01
1.750000e+00	2.482270e-02	9.510490e-01	5.333333e-01	2.973978e-02	9.436620e-01	1.333333e-01	1.526718e-02	9.726027e-01
5.714286e-01	1.403509e-02	9.726027e-01	2.105263e-01	1.465201e-02	9.726027e-01	1.724138e-01	1.915709e-02	9.655172e-01
8.333333e-01	1.760563e-02	9.655172e-01	3.529412e-01	2.214022e-02	9.583333e-01	1.333333e-01	1.526718e-02	9.726027e-01
inf	3.956835e-02	9.208633e-01	1.090909e+00	4.528302e-02	9.130435e-01	9.677419e-02	1.140684e-02	9.795918e-01
1.750000e+00	2.482270e-02	9.510490e-01	5.333333e-01	2.973978e-02	9.436620e-01	9.677419e-02	1.140684e-02	9.795918e-01
5.714286e-01	1.403509e-02	9.726027e-01	3.529412e-01	2.214022e-02	9.583333e-01	9.677419e-02	1.140684e-02	9.795918e-01
5.714286e-01	1.403509e-02	9.726027e-01	3.529412e-01	2.214022e-02	9.583333e-01	1.333333e-01	1.526718e-02	9.726027e-01
inf	3.956835e-02	9.208633e-01	1.300000e+00	4.924242e-02	9.051095e-01	6.250000e-02	7.575758e-03	9.864865e-01
2.666667e+00	2.846975e-02	9.436620e-01	5.333333e-01	2.973978e-02	9.436620e-01	9.677419e-02	1.140684e-02	9.795918e-01
inf	3.956835e-02	9.208633e-01	1.090909e+00	4.528302e-02	9.130435e-01	9.677419e-02	1.140684e-02	9.795918e-01
5.714286e-01	1.403509e-02	9.726027e-01	4.375000e-01	2.592593e-02	9.510490e-01	1.333333e-01	1.526718e-02	9.726027e-01
inf	3.956835e-02	9.208633e-01	1.875000e+00	5.725191e-02	8.888889e-01	1.724138e-01	1.915709e-02	9.655172e-01
1.200000e+00	2.120141e-02	9.583333e-01	5.333333e-01	2.973978e-02	9.436620e-01	1.333333e-01	1.526718e-02	9.726027e-01
1.750000e+00	2.482270e-02	9.510490e-01	6.428571e-01	3.358209e-02	9.361702e-01	9.677419e-02	1.140684e-02	9.795918e-01
1.750000e+00	2.482270e-02	9.510490e-01	5.333333e-01	2.973978e-02	9.436620e-01	1.333333e-01	1.526718e-02	9.726027e-01
1.000000e+01	3.584229e-02	9.285714e-01	7.692308e-01	3.745318e-02	9.285714e-01	1.333333e-01	1.526718e-02	9.726027e-01
inf	3.956835e-02	9.208633e-01	9.166667e-01	4.135338e-02	9.208633e-01	1.724138e-01	1.915709e-02	9.655172e-01
1.750000e+00	2.482270e-02	9.510490e-01	6.428571e-01	3.358209e-02	9.361702e-01	9.677419e-02	1.140684e-02	9.795918e-01
4.500000e+00	3.214286e-02	9.361702e-01	9.166667e-01	4.135338e-02	9.208633e-01	1.333333e-01	1.526718e-02	9.726027e-01
5.714286e-01	1.403509e-02	9.726027e-01	5.333333e-01	2.973978e-02	9.436620e-01	1.333333e-01	1.526718e-02	9.726027e-01
