# Supplementary material for: An integrative analysis of gene expression and molecular interaction data to identify dys-regulated sub-networks in inflammatory bowel disease
Source: BMC Bioinformatics. 2016 Jan 19;17:42. doi: 10.1186/s12859-016-0886-z (PMC4719745; doi:10.1186/s12859-016-0886-z)
Supplement: Additional file 1 — Code.zip — Folder including the C code used in our optimisation. (ZIP 727 kb) [file 12859_2016_886_MOESM1_ESM.zip › code/figures_article/vary_gamma/all_fdr/fdr_nodes_community.3.4.txt]

FN_RATE_CD	FP_RATE_CD	PRED_ACCURACY_CD	FN_RATE_UC	FP_RATE_UC	PRED_ACCURACY_UC	FN_RATE	FP_RATE	PRED_ACCURACY
1.000000e-01	3.472222e-03	9.932886e-01	9.090909e-02	3.484321e-03	9.932886e-01	9.523810e-02	7.272727e-03	9.864865e-01
1.000000e-01	3.472222e-03	9.932886e-01	9.090909e-02	3.484321e-03	9.932886e-01	9.523810e-02	7.272727e-03	9.864865e-01
0.000000e+00	0.000000e+00	1.000000e+00	2.000000e-01	6.993007e-03	9.864865e-01	9.523810e-02	7.272727e-03	9.864865e-01
inf	3.956835e-02	9.208633e-01	inf	4.347826e-02	9.130435e-01	1.500000e-01	1.094891e-02	9.795918e-01
inf	3.956835e-02	9.208633e-01	inf	4.347826e-02	9.130435e-01	9.523810e-02	7.272727e-03	9.864865e-01
inf	3.956835e-02	9.208633e-01	inf	4.347826e-02	9.130435e-01	9.523810e-02	7.272727e-03	9.864865e-01
inf	3.956835e-02	9.208633e-01	inf	4.347826e-02	9.130435e-01	9.523810e-02	7.272727e-03	9.864865e-01
0.000000e+00	0.000000e+00	1.000000e+00	9.090909e-02	3.484321e-03	9.932886e-01	4.545455e-02	3.623188e-03	9.932886e-01
inf	3.956835e-02	9.208633e-01	inf	4.347826e-02	9.130435e-01	1.500000e-01	1.094891e-02	9.795918e-01
inf	3.956835e-02	9.208633e-01	inf	4.347826e-02	9.130435e-01	9.523810e-02	7.272727e-03	9.864865e-01
1.000000e-01	3.472222e-03	9.932886e-01	9.090909e-02	3.484321e-03	9.932886e-01	9.523810e-02	7.272727e-03	9.864865e-01
inf	3.956835e-02	9.208633e-01	inf	4.347826e-02	9.130435e-01	9.523810e-02	7.272727e-03	9.864865e-01
1.000000e-01	3.472222e-03	9.932886e-01	9.090909e-02	3.484321e-03	9.932886e-01	9.523810e-02	7.272727e-03	9.864865e-01
inf	3.956835e-02	9.208633e-01	inf	4.347826e-02	9.130435e-01	9.523810e-02	7.272727e-03	9.864865e-01
2.222222e-01	6.968641e-03	9.864865e-01	0.000000e+00	0.000000e+00	1.000000e+00	9.523810e-02	7.272727e-03	9.864865e-01
inf	3.956835e-02	9.208633e-01	inf	4.347826e-02	9.130435e-01	9.523810e-02	7.272727e-03	9.864865e-01
1.000000e-01	3.472222e-03	9.932886e-01	0.000000e+00	0.000000e+00	1.000000e+00	4.545455e-02	3.623188e-03	9.932886e-01
inf	3.956835e-02	9.208633e-01	inf	4.347826e-02	9.130435e-01	9.523810e-02	7.272727e-03	9.864865e-01
1.000000e-01	3.472222e-03	9.932886e-01	9.090909e-02	3.484321e-03	9.932886e-01	9.523810e-02	7.272727e-03	9.864865e-01
inf	3.956835e-02	9.208633e-01	inf	4.347826e-02	9.130435e-01	9.523810e-02	7.272727e-03	9.864865e-01
0.000000e+00	0.000000e+00	1.000000e+00	2.000000e-01	6.993007e-03	9.864865e-01	9.523810e-02	7.272727e-03	9.864865e-01
inf	3.956835e-02	9.208633e-01	inf	4.347826e-02	9.130435e-01	1.500000e-01	1.094891e-02	9.795918e-01
inf	3.956835e-02	9.208633e-01	inf	4.347826e-02	9.130435e-01	9.523810e-02	7.272727e-03	9.864865e-01
inf	3.956835e-02	9.208633e-01	inf	4.347826e-02	9.130435e-01	9.523810e-02	7.272727e-03	9.864865e-01
inf	3.956835e-02	9.208633e-01	inf	4.347826e-02	9.130435e-01	9.523810e-02	7.272727e-03	9.864865e-01
1.000000e-01	3.472222e-03	9.932886e-01	9.090909e-02	3.484321e-03	9.932886e-01	9.523810e-02	7.272727e-03	9.864865e-01
inf	3.956835e-02	9.208633e-01	inf	4.347826e-02	9.130435e-01	9.523810e-02	7.272727e-03	9.864865e-01
inf	3.956835e-02	9.208633e-01	inf	4.347826e-02	9.130435e-01	4.545455e-02	3.623188e-03	9.932886e-01
