# Supplementary material for: An integrative analysis of gene expression and molecular interaction data to identify dys-regulated sub-networks in inflammatory bowel disease
Source: BMC Bioinformatics. 2016 Jan 19;17:42. doi: 10.1186/s12859-016-0886-z (PMC4719745; doi:10.1186/s12859-016-0886-z)
Supplement: Additional file 1 — Code.zip — Folder including the C code used in our optimisation. (ZIP 727 kb) [file 12859_2016_886_MOESM1_ESM.zip › code/figures_article/vary_gamma/all_fdr/fdr_nodes_community.3.6.txt]

FN_RATE_CD	FP_RATE_CD	PRED_ACCURACY_CD	FN_RATE_UC	FP_RATE_UC	PRED_ACCURACY_UC	FN_RATE	FP_RATE	PRED_ACCURACY
3.500000e+00	5.223881e-02	8.970588e-01	2.666667e+00	6.106870e-02	8.805970e-01	2.500000e-01	3.174603e-02	9.436620e-01
1.250000e+00	3.676471e-02	9.285714e-01	1.000000e+00	4.119850e-02	9.208633e-01	1.111111e-01	1.562500e-02	9.726027e-01
inf	6.818182e-02	8.636364e-01	2.666667e+00	6.106870e-02	8.805970e-01	2.121212e-01	2.766798e-02	9.510490e-01
inf	6.818182e-02	8.636364e-01	3.400000e+00	6.513410e-02	8.721805e-01	1.428571e-01	1.960784e-02	9.655172e-01
8.000000e+00	6.015038e-02	8.805970e-01	1.444444e+00	4.905660e-02	9.051095e-01	2.121212e-01	2.766798e-02	9.510490e-01
1.250000e+00	3.676471e-02	9.285714e-01	1.750000e+00	5.303030e-02	8.970588e-01	2.500000e-01	3.174603e-02	9.436620e-01
inf	6.818182e-02	8.636364e-01	1.000000e+01	7.751938e-02	8.461538e-01	2.121212e-01	2.766798e-02	9.510490e-01
5.000000e-01	2.173913e-02	9.583333e-01	2.941176e-01	1.831502e-02	9.655172e-01	2.121212e-01	2.766798e-02	9.510490e-01
5.000000e-01	2.173913e-02	9.583333e-01	2.941176e-01	1.831502e-02	9.655172e-01	2.121212e-01	2.766798e-02	9.510490e-01
inf	6.818182e-02	8.636364e-01	inf	8.593750e-02	8.281250e-01	2.121212e-01	2.766798e-02	9.510490e-01
5.000000e+00	5.617978e-02	8.888889e-01	2.142857e+00	5.703422e-02	8.888889e-01	1.764706e-01	2.362205e-02	9.583333e-01
inf	6.818182e-02	8.636364e-01	1.750000e+00	5.303030e-02	8.970588e-01	2.903226e-01	3.585657e-02	9.361702e-01
3.500000e+00	5.223881e-02	8.970588e-01	3.400000e+00	6.513410e-02	8.721805e-01	2.121212e-01	2.766798e-02	9.510490e-01
8.000000e-01	2.919708e-02	9.436620e-01	5.714286e-01	2.962963e-02	9.436620e-01	2.121212e-01	2.766798e-02	9.510490e-01
5.000000e+00	5.617978e-02	8.888889e-01	2.142857e+00	5.703422e-02	8.888889e-01	1.764706e-01	2.362205e-02	9.583333e-01
1.571429e+00	4.059041e-02	9.208633e-01	1.000000e+00	4.119850e-02	9.208633e-01	1.428571e-01	1.960784e-02	9.655172e-01
inf	6.818182e-02	8.636364e-01	3.400000e+00	6.513410e-02	8.721805e-01	1.764706e-01	2.362205e-02	9.583333e-01
2.000000e+00	4.444444e-02	9.130435e-01	1.444444e+00	4.905660e-02	9.051095e-01	1.764706e-01	2.362205e-02	9.583333e-01
3.500000e+00	5.223881e-02	8.970588e-01	1.750000e+00	5.303030e-02	8.970588e-01	1.764706e-01	2.362205e-02	9.583333e-01
3.500000e+00	5.223881e-02	8.970588e-01	1.200000e+00	4.511278e-02	9.130435e-01	2.500000e-01	3.174603e-02	9.436620e-01
8.000000e+00	6.015038e-02	8.805970e-01	2.142857e+00	5.703422e-02	8.888889e-01	2.500000e-01	3.174603e-02	9.436620e-01
1.700000e+01	6.415094e-02	8.721805e-01	2.666667e+00	6.106870e-02	8.805970e-01	2.121212e-01	2.766798e-02	9.510490e-01
5.000000e+00	5.617978e-02	8.888889e-01	1.200000e+00	4.511278e-02	9.130435e-01	2.500000e-01	3.174603e-02	9.436620e-01
8.000000e+00	6.015038e-02	8.805970e-01	4.500000e+00	6.923077e-02	8.636364e-01	1.764706e-01	2.362205e-02	9.583333e-01
1.700000e+01	6.415094e-02	8.721805e-01	1.750000e+00	5.303030e-02	8.970588e-01	2.121212e-01	2.766798e-02	9.510490e-01
1.700000e+01	6.415094e-02	8.721805e-01	4.500000e+00	6.923077e-02	8.636364e-01	2.500000e-01	3.174603e-02	9.436620e-01
1.000000e+00	3.296703e-02	9.361702e-01	5.714286e-01	2.962963e-02	9.436620e-01	2.121212e-01	2.766798e-02	9.510490e-01
5.000000e+00	5.617978e-02	8.888889e-01	2.666667e+00	6.106870e-02	8.805970e-01	2.500000e-01	3.174603e-02	9.436620e-01
inf	6.818182e-02	8.636364e-01	1.000000e+01	7.751938e-02	8.461538e-01	2.500000e-01	3.174603e-02	9.436620e-01
1.250000e+00	3.676471e-02	9.285714e-01	1.200000e+00	4.511278e-02	9.130435e-01	1.764706e-01	2.362205e-02	9.583333e-01
