# Supplementary material for: An integrative analysis of gene expression and molecular interaction data to identify dys-regulated sub-networks in inflammatory bowel disease
Source: BMC Bioinformatics. 2016 Jan 19;17:42. doi: 10.1186/s12859-016-0886-z (PMC4719745; doi:10.1186/s12859-016-0886-z)
Supplement: Additional file 1 — Code.zip — Folder including the C code used in our optimisation. (ZIP 727 kb) [file 12859_2016_886_MOESM1_ESM.zip › code/figures_article/vary_gamma/all_fdr/fdr_nodes_community.3.8.txt]

FN_RATE_CD	FP_RATE_CD	PRED_ACCURACY_CD	FN_RATE_UC	FP_RATE_UC	PRED_ACCURACY_UC	FN_RATE	FP_RATE	PRED_ACCURACY
inf	3.956835e-02	9.208633e-01	2.000000e+00	5.283019e-02	8.970588e-01	1.851852e-01	1.901141e-02	9.655172e-01
inf	3.956835e-02	9.208633e-01	3.200000e+00	6.083650e-02	8.805970e-01	1.851852e-01	1.901141e-02	9.655172e-01
inf	3.956835e-02	9.208633e-01	3.200000e+00	6.083650e-02	8.805970e-01	1.851852e-01	1.901141e-02	9.655172e-01
3.750000e-01	1.048951e-02	9.795918e-01	5.000000e-01	2.573529e-02	9.510490e-01	2.307692e-01	2.290076e-02	9.583333e-01
inf	3.956835e-02	9.208633e-01	2.500000e+00	5.681818e-02	8.888889e-01	1.851852e-01	1.901141e-02	9.655172e-01
inf	3.956835e-02	9.208633e-01	1.625000e+00	4.887218e-02	9.051095e-01	1.428571e-01	1.515152e-02	9.726027e-01
inf	3.956835e-02	9.208633e-01	2.000000e+00	5.283019e-02	8.970588e-01	1.034483e-01	1.132075e-02	9.795918e-01
inf	3.956835e-02	9.208633e-01	3.200000e+00	6.083650e-02	8.805970e-01	2.307692e-01	2.290076e-02	9.583333e-01
inf	3.956835e-02	9.208633e-01	3.200000e+00	6.083650e-02	8.805970e-01	1.851852e-01	1.901141e-02	9.655172e-01
0.000000e+00	0.000000e+00	1.000000e+00	3.125000e-01	1.824818e-02	9.655172e-01	1.851852e-01	1.901141e-02	9.655172e-01
inf	3.956835e-02	9.208633e-01	2.500000e+00	5.681818e-02	8.888889e-01	1.428571e-01	1.515152e-02	9.726027e-01
inf	3.956835e-02	9.208633e-01	4.250000e+00	6.488550e-02	8.721805e-01	2.307692e-01	2.290076e-02	9.583333e-01
inf	3.956835e-02	9.208633e-01	4.250000e+00	6.488550e-02	8.721805e-01	2.307692e-01	2.290076e-02	9.583333e-01
inf	3.956835e-02	9.208633e-01	3.200000e+00	6.083650e-02	8.805970e-01	1.851852e-01	1.901141e-02	9.655172e-01
inf	3.956835e-02	9.208633e-01	3.200000e+00	6.083650e-02	8.805970e-01	2.307692e-01	2.290076e-02	9.583333e-01
1.000000e-01	3.472222e-03	9.932886e-01	4.000000e-01	2.197802e-02	9.583333e-01	2.307692e-01	2.290076e-02	9.583333e-01
0.000000e+00	0.000000e+00	1.000000e+00	2.352941e-01	1.454545e-02	9.726027e-01	1.428571e-01	1.515152e-02	9.726027e-01
inf	3.956835e-02	9.208633e-01	4.250000e+00	6.488550e-02	8.721805e-01	2.307692e-01	2.290076e-02	9.583333e-01
0.000000e+00	0.000000e+00	1.000000e+00	3.125000e-01	1.824818e-02	9.655172e-01	1.851852e-01	1.901141e-02	9.655172e-01
inf	3.956835e-02	9.208633e-01	3.200000e+00	6.083650e-02	8.805970e-01	2.307692e-01	2.290076e-02	9.583333e-01
0.000000e+00	0.000000e+00	1.000000e+00	2.352941e-01	1.454545e-02	9.726027e-01	1.428571e-01	1.515152e-02	9.726027e-01
1.200000e+00	2.120141e-02	9.583333e-01	9.090909e-01	3.717472e-02	9.285714e-01	2.307692e-01	2.290076e-02	9.583333e-01
inf	3.956835e-02	9.208633e-01	3.200000e+00	6.083650e-02	8.805970e-01	1.851852e-01	1.901141e-02	9.655172e-01
