# Supplementary material for: An integrative analysis of gene expression and molecular interaction data to identify dys-regulated sub-networks in inflammatory bowel disease
Source: BMC Bioinformatics. 2016 Jan 19;17:42. doi: 10.1186/s12859-016-0886-z (PMC4719745; doi:10.1186/s12859-016-0886-z)
Supplement: Additional file 1 — Code.zip — Folder including the C code used in our optimisation. (ZIP 727 kb) [file 12859_2016_886_MOESM1_ESM.zip › code/figures_article/vary_gamma/all_fdr/fdr_nodes_community.4.10.txt]

FN_RATE_CD	FP_RATE_CD	PRED_ACCURACY_CD	FN_RATE_UC	FP_RATE_UC	PRED_ACCURACY_UC	FN_RATE	FP_RATE	PRED_ACCURACY
1.090909e+00	4.528302e-02	9.130435e-01	1.461538e+00	7.630522e-02	8.549618e-01	3.414634e-01	6.060606e-02	8.970588e-01
1.555556e+00	5.323194e-02	8.970588e-01	1.666667e+00	8.064516e-02	8.461538e-01	3.750000e-01	6.521739e-02	8.888889e-01
1.300000e+00	4.924242e-02	9.051095e-01	1.666667e+00	8.064516e-02	8.461538e-01	3.095238e-01	5.603448e-02	9.051095e-01
1.875000e+00	5.725191e-02	8.888889e-01	2.200000e+00	8.943089e-02	8.281250e-01	3.414634e-01	6.060606e-02	8.970588e-01
9.166667e-01	4.135338e-02	9.208633e-01	1.285714e+00	7.200000e-02	8.636364e-01	3.750000e-01	6.521739e-02	8.888889e-01
1.555556e+00	5.323194e-02	8.970588e-01	1.133333e+00	6.772908e-02	8.721805e-01	3.095238e-01	5.603448e-02	9.051095e-01
9.166667e-01	4.135338e-02	9.208633e-01	1.133333e+00	6.772908e-02	8.721805e-01	2.790698e-01	5.150215e-02	9.130435e-01
7.692308e-01	3.745318e-02	9.285714e-01	1.133333e+00	6.772908e-02	8.721805e-01	2.500000e-01	4.700855e-02	9.208633e-01
3.600000e+00	6.949807e-02	8.636364e-01	3.000000e+00	9.836066e-02	8.095238e-01	2.790698e-01	5.150215e-02	9.130435e-01
1.300000e+00	4.924242e-02	9.051095e-01	1.133333e+00	6.772908e-02	8.721805e-01	3.414634e-01	6.060606e-02	8.970588e-01
9.166667e-01	4.135338e-02	9.208633e-01	1.133333e+00	6.772908e-02	8.721805e-01	3.750000e-01	6.521739e-02	8.888889e-01
2.105263e-01	1.465201e-02	9.726027e-01	3.913043e-01	3.474903e-02	9.361702e-01	3.095238e-01	5.603448e-02	9.051095e-01
1.050000e+01	8.203125e-02	8.372093e-01	3.000000e+00	9.836066e-02	8.095238e-01	3.095238e-01	5.603448e-02	9.051095e-01
1.875000e+00	5.725191e-02	8.888889e-01	1.909091e+00	8.502024e-02	8.372093e-01	3.414634e-01	6.060606e-02	8.970588e-01
1.300000e+00	4.924242e-02	9.051095e-01	1.666667e+00	8.064516e-02	8.461538e-01	3.750000e-01	6.521739e-02	8.888889e-01
1.090909e+00	4.528302e-02	9.130435e-01	1.000000e+00	6.349206e-02	8.805970e-01	2.790698e-01	5.150215e-02	9.130435e-01
9.166667e-01	4.135338e-02	9.208633e-01	1.000000e+00	6.349206e-02	8.805970e-01	2.222222e-01	4.255319e-02	9.285714e-01
2.285714e+00	6.130268e-02	8.805970e-01	1.666667e+00	8.064516e-02	8.461538e-01	3.414634e-01	6.060606e-02	8.970588e-01
2.833333e+00	6.538462e-02	8.721805e-01	7.000000e+00	1.166667e-01	7.704918e-01	4.102564e-01	6.986900e-02	8.805970e-01
9.166667e-01	4.135338e-02	9.208633e-01	1.000000e+00	6.349206e-02	8.805970e-01	2.500000e-01	4.700855e-02	9.208633e-01
inf	9.055118e-02	8.188976e-01	3.571429e+00	1.028807e-01	8.000000e-01	3.414634e-01	6.060606e-02	8.970588e-01
2.285714e+00	6.130268e-02	8.805970e-01	1.909091e+00	8.502024e-02	8.372093e-01	3.414634e-01	6.060606e-02	8.970588e-01
1.300000e+00	4.924242e-02	9.051095e-01	1.666667e+00	8.064516e-02	8.461538e-01	2.790698e-01	5.150215e-02	9.130435e-01
1.555556e+00	5.323194e-02	8.970588e-01	1.666667e+00	8.064516e-02	8.461538e-01	3.095238e-01	5.603448e-02	9.051095e-01
1.555556e+00	5.323194e-02	8.970588e-01	2.200000e+00	8.943089e-02	8.281250e-01	3.750000e-01	6.521739e-02	8.888889e-01
1.555556e+00	5.323194e-02	8.970588e-01	1.000000e+00	6.349206e-02	8.805970e-01	2.500000e-01	4.700855e-02	9.208633e-01
9.166667e-01	4.135338e-02	9.208633e-01	1.909091e+00	8.502024e-02	8.372093e-01	4.102564e-01	6.986900e-02	8.805970e-01
1.300000e+00	4.924242e-02	9.051095e-01	1.000000e+00	6.349206e-02	8.805970e-01	3.414634e-01	6.060606e-02	8.970588e-01
7.692308e-01	3.745318e-02	9.285714e-01	1.000000e+00	6.349206e-02	8.805970e-01	4.102564e-01	6.986900e-02	8.805970e-01
1.555556e+00	5.323194e-02	8.970588e-01	1.666667e+00	8.064516e-02	8.461538e-01	3.414634e-01	6.060606e-02	8.970588e-01
