# Supplementary material for: An integrative analysis of gene expression and molecular interaction data to identify dys-regulated sub-networks in inflammatory bowel disease
Source: BMC Bioinformatics. 2016 Jan 19;17:42. doi: 10.1186/s12859-016-0886-z (PMC4719745; doi:10.1186/s12859-016-0886-z)
Supplement: Additional file 1 — Code.zip — Folder including the C code used in our optimisation. (ZIP 727 kb) [file 12859_2016_886_MOESM1_ESM.zip › code/figures_article/vary_gamma/all_fdr/fdr_nodes_community.4.4.txt]

FN_RATE_CD	FP_RATE_CD	PRED_ACCURACY_CD	FN_RATE_UC	FP_RATE_UC	PRED_ACCURACY_UC	FN_RATE	FP_RATE	PRED_ACCURACY
1.400000e+00	2.491103e-02	9.510490e-01	1.333333e+00	2.877698e-02	9.436620e-01	1.818182e-01	1.481481e-02	9.726027e-01
2.000000e+00	2.857143e-02	9.436620e-01	1.333333e+00	2.877698e-02	9.436620e-01	2.380952e-01	1.858736e-02	9.655172e-01
1.000000e+00	2.127660e-02	9.583333e-01	1.800000e+00	3.249097e-02	9.361702e-01	1.818182e-01	1.481481e-02	9.726027e-01
0.000000e+00	0.000000e+00	1.000000e+00	4.000000e-01	1.418440e-02	9.726027e-01	1.818182e-01	1.481481e-02	9.726027e-01
1.000000e+00	2.127660e-02	9.583333e-01	1.000000e+00	2.508961e-02	9.510490e-01	1.304348e-01	1.107011e-02	9.795918e-01
1.400000e+00	2.491103e-02	9.510490e-01	1.333333e+00	2.877698e-02	9.436620e-01	2.380952e-01	1.858736e-02	9.655172e-01
7.142857e-01	1.766784e-02	9.655172e-01	1.000000e+00	2.508961e-02	9.510490e-01	1.304348e-01	1.107011e-02	9.795918e-01
inf	4.347826e-02	9.130435e-01	1.000000e+00	2.508961e-02	9.510490e-01	2.380952e-01	1.858736e-02	9.655172e-01
1.000000e+00	2.127660e-02	9.583333e-01	1.000000e+00	2.508961e-02	9.510490e-01	2.380952e-01	1.858736e-02	9.655172e-01
2.000000e+00	2.857143e-02	9.436620e-01	inf	5.147059e-02	8.970588e-01	3.684211e-01	2.621723e-02	9.510490e-01
1.000000e+00	2.127660e-02	9.583333e-01	1.333333e+00	2.877698e-02	9.436620e-01	1.818182e-01	1.481481e-02	9.726027e-01
1.000000e+00	2.127660e-02	9.583333e-01	1.300000e+01	4.761905e-02	9.051095e-01	3.684211e-01	2.621723e-02	9.510490e-01
7.142857e-01	1.766784e-02	9.655172e-01	1.000000e+00	2.508961e-02	9.510490e-01	1.304348e-01	1.107011e-02	9.795918e-01
inf	4.347826e-02	9.130435e-01	1.333333e+00	2.877698e-02	9.436620e-01	2.380952e-01	1.858736e-02	9.655172e-01
1.000000e+00	2.127660e-02	9.583333e-01	1.333333e+00	2.877698e-02	9.436620e-01	2.380952e-01	1.858736e-02	9.655172e-01
7.142857e-01	1.766784e-02	9.655172e-01	6.000000e+00	4.379562e-02	9.130435e-01	3.684211e-01	2.621723e-02	9.510490e-01
1.000000e+00	2.127660e-02	9.583333e-01	1.000000e+00	2.508961e-02	9.510490e-01	2.380952e-01	1.858736e-02	9.655172e-01
2.000000e+00	2.857143e-02	9.436620e-01	inf	5.147059e-02	8.970588e-01	3.684211e-01	2.621723e-02	9.510490e-01
7.142857e-01	1.766784e-02	9.655172e-01	6.000000e+00	4.379562e-02	9.130435e-01	3.684211e-01	2.621723e-02	9.510490e-01
9.090909e-02	3.484321e-03	9.932886e-01	7.500000e-01	2.142857e-02	9.583333e-01	3.000000e-01	2.238806e-02	9.583333e-01
1.000000e+00	2.127660e-02	9.583333e-01	1.800000e+00	3.249097e-02	9.361702e-01	2.380952e-01	1.858736e-02	9.655172e-01
1.000000e+00	2.127660e-02	9.583333e-01	1.333333e+00	2.877698e-02	9.436620e-01	2.380952e-01	1.858736e-02	9.655172e-01
7.142857e-01	1.766784e-02	9.655172e-01	1.800000e+00	3.249097e-02	9.361702e-01	1.818182e-01	1.481481e-02	9.726027e-01
7.142857e-01	1.766784e-02	9.655172e-01	1.333333e+00	2.877698e-02	9.436620e-01	1.818182e-01	1.481481e-02	9.726027e-01
9.090909e-02	3.484321e-03	9.932886e-01	1.000000e+00	2.508961e-02	9.510490e-01	3.684211e-01	2.621723e-02	9.510490e-01
1.400000e+00	2.491103e-02	9.510490e-01	1.000000e+00	2.508961e-02	9.510490e-01	2.380952e-01	1.858736e-02	9.655172e-01
1.000000e+00	2.127660e-02	9.583333e-01	1.800000e+00	3.249097e-02	9.361702e-01	1.304348e-01	1.107011e-02	9.795918e-01
1.000000e+00	2.127660e-02	9.583333e-01	1.333333e+00	2.877698e-02	9.436620e-01	1.304348e-01	1.107011e-02	9.795918e-01
inf	4.347826e-02	9.130435e-01	1.333333e+00	2.877698e-02	9.436620e-01	2.380952e-01	1.858736e-02	9.655172e-01
1.000000e+00	2.127660e-02	9.583333e-01	1.300000e+01	4.761905e-02	9.051095e-01	3.684211e-01	2.621723e-02	9.510490e-01
