# Supplementary material for: An integrative analysis of gene expression and molecular interaction data to identify dys-regulated sub-networks in inflammatory bowel disease
Source: BMC Bioinformatics. 2016 Jan 19;17:42. doi: 10.1186/s12859-016-0886-z (PMC4719745; doi:10.1186/s12859-016-0886-z)
Supplement: Additional file 1 — Code.zip — Folder including the C code used in our optimisation. (ZIP 727 kb) [file 12859_2016_886_MOESM1_ESM.zip › code/figures_article/vary_gamma/all_fdr/fdr_nodes_community.4.6.txt]

FN_RATE_CD	FP_RATE_CD	PRED_ACCURACY_CD	FN_RATE_UC	FP_RATE_UC	PRED_ACCURACY_UC	FN_RATE	FP_RATE	PRED_ACCURACY
2.100000e+01	8.171206e-02	8.372093e-01	5.800000e+00	1.223629e-01	7.603306e-01	2.727273e-01	5.172414e-02	9.130435e-01
2.666667e+00	6.106870e-02	8.805970e-01	3.857143e+00	1.129707e-01	7.804878e-01	3.658537e-01	6.550218e-02	8.888889e-01
1.578947e-01	1.090909e-02	9.795918e-01	6.190476e-01	5.138340e-02	9.051095e-01	3.658537e-01	6.550218e-02	8.888889e-01
8.333333e-01	3.731343e-02	9.285714e-01	7.000000e-01	5.555556e-02	8.970588e-01	2.727273e-01	5.172414e-02	9.130435e-01
1.000000e+00	4.119850e-02	9.208633e-01	1.266667e+00	7.692308e-02	8.549618e-01	4.000000e-01	7.017544e-02	8.805970e-01
6.923077e-01	3.345725e-02	9.361702e-01	1.000000e+00	6.827309e-02	8.721805e-01	3.658537e-01	6.550218e-02	8.888889e-01
6.333333e+00	7.335907e-02	8.549618e-01	5.800000e+00	1.223629e-01	7.603306e-01	3.023256e-01	5.627706e-02	9.051095e-01
6.923077e-01	3.345725e-02	9.361702e-01	1.428571e+00	8.130081e-02	8.461538e-01	3.333333e-01	6.086957e-02	8.970588e-01
1.750000e+00	5.303030e-02	8.970588e-01	2.400000e+00	9.917355e-02	8.095238e-01	3.023256e-01	5.627706e-02	9.051095e-01
5.714286e-01	2.962963e-02	9.436620e-01	1.000000e+00	6.827309e-02	8.721805e-01	3.023256e-01	5.627706e-02	9.051095e-01
1.750000e+00	5.303030e-02	8.970588e-01	1.428571e+00	8.130081e-02	8.461538e-01	3.023256e-01	5.627706e-02	9.051095e-01
4.500000e+00	6.923077e-02	8.636364e-01	2.400000e+00	9.917355e-02	8.095238e-01	2.727273e-01	5.172414e-02	9.130435e-01
1.444444e+00	4.905660e-02	9.051095e-01	1.615385e+00	8.571429e-02	8.372093e-01	2.444444e-01	4.721030e-02	9.208633e-01
1.444444e+00	4.905660e-02	9.051095e-01	1.833333e+00	9.016393e-02	8.281250e-01	3.333333e-01	6.086957e-02	8.970588e-01
2.941176e-01	1.831502e-02	9.655172e-01	7.000000e-01	5.555556e-02	8.970588e-01	3.658537e-01	6.550218e-02	8.888889e-01
1.000000e+00	4.119850e-02	9.208633e-01	1.125000e+00	7.258065e-02	8.636364e-01	2.727273e-01	5.172414e-02	9.130435e-01
1.000000e+00	4.119850e-02	9.208633e-01	8.888889e-01	6.400000e-02	8.805970e-01	2.727273e-01	5.172414e-02	9.130435e-01
6.923077e-01	3.345725e-02	9.361702e-01	7.000000e-01	5.555556e-02	8.970588e-01	2.444444e-01	4.721030e-02	9.208633e-01
5.714286e-01	2.962963e-02	9.436620e-01	4.782609e-01	4.313725e-02	9.208633e-01	2.444444e-01	4.721030e-02	9.208633e-01
1.444444e+00	4.905660e-02	9.051095e-01	1.266667e+00	7.692308e-02	8.549618e-01	3.023256e-01	5.627706e-02	9.051095e-01
3.400000e+00	6.513410e-02	8.721805e-01	1.600000e+01	1.367521e-01	7.288136e-01	4.358974e-01	7.488987e-02	8.721805e-01
4.500000e+00	6.923077e-02	8.636364e-01	5.800000e+00	1.223629e-01	7.603306e-01	3.333333e-01	6.086957e-02	8.970588e-01
1.750000e+00	5.303030e-02	8.970588e-01	2.090909e+00	9.465021e-02	8.188976e-01	3.333333e-01	6.086957e-02	8.970588e-01
1.000000e+00	4.119850e-02	9.208633e-01	1.615385e+00	8.571429e-02	8.372093e-01	3.023256e-01	5.627706e-02	9.051095e-01
2.100000e+01	8.171206e-02	8.372093e-01	4.666667e+00	1.176471e-01	7.704918e-01	3.333333e-01	6.086957e-02	8.970588e-01
4.666667e-01	2.583026e-02	9.510490e-01	5.454545e-01	4.724409e-02	9.130435e-01	2.173913e-01	4.273504e-02	9.285714e-01
2.142857e+00	5.703422e-02	8.888889e-01	1.615385e+00	8.571429e-02	8.372093e-01	3.333333e-01	6.086957e-02	8.970588e-01
8.333333e-01	3.731343e-02	9.285714e-01	7.894737e-01	5.976096e-02	8.888889e-01	3.023256e-01	5.627706e-02	9.051095e-01
6.923077e-01	3.345725e-02	9.361702e-01	1.000000e+00	6.827309e-02	8.721805e-01	3.333333e-01	6.086957e-02	8.970588e-01
4.500000e+00	6.923077e-02	8.636364e-01	2.090909e+00	9.465021e-02	8.188976e-01	2.444444e-01	4.721030e-02	9.208633e-01
