# Supplementary material for: An integrative analysis of gene expression and molecular interaction data to identify dys-regulated sub-networks in inflammatory bowel disease
Source: BMC Bioinformatics. 2016 Jan 19;17:42. doi: 10.1186/s12859-016-0886-z (PMC4719745; doi:10.1186/s12859-016-0886-z)
Supplement: Additional file 1 — Code.zip — Folder including the C code used in our optimisation. (ZIP 727 kb) [file 12859_2016_886_MOESM1_ESM.zip › code/figures_article/vary_gamma/all_fdr/fdr_nodes_community.4.8.txt]

FN_RATE_CD	FP_RATE_CD	PRED_ACCURACY_CD	FN_RATE_UC	FP_RATE_UC	PRED_ACCURACY_UC	FN_RATE	FP_RATE	PRED_ACCURACY
inf	3.956835e-02	9.208633e-01	8.000000e+00	6.015038e-02	8.805970e-01	3.181818e-01	2.651515e-02	9.510490e-01
inf	3.956835e-02	9.208633e-01	5.000000e+00	5.617978e-02	8.888889e-01	2.608696e-01	2.264151e-02	9.583333e-01
1.750000e+00	2.482270e-02	9.510490e-01	1.571429e+00	4.059041e-02	9.208633e-01	2.083333e-01	1.879699e-02	9.655172e-01
8.333333e-01	1.760563e-02	9.655172e-01	5.000000e-01	2.173913e-02	9.583333e-01	2.608696e-01	2.264151e-02	9.583333e-01
inf	3.956835e-02	9.208633e-01	1.250000e+00	3.676471e-02	9.285714e-01	2.083333e-01	1.879699e-02	9.655172e-01
inf	3.956835e-02	9.208633e-01	5.000000e+00	5.617978e-02	8.888889e-01	3.181818e-01	2.651515e-02	9.510490e-01
2.666667e+00	2.846975e-02	9.436620e-01	2.600000e+00	4.832714e-02	9.051095e-01	2.083333e-01	1.879699e-02	9.655172e-01
8.333333e-01	1.760563e-02	9.655172e-01	5.000000e-01	2.173913e-02	9.583333e-01	1.600000e-01	1.498127e-02	9.726027e-01
inf	3.956835e-02	9.208633e-01	5.000000e+00	5.617978e-02	8.888889e-01	2.608696e-01	2.264151e-02	9.583333e-01
inf	3.956835e-02	9.208633e-01	3.500000e+00	5.223881e-02	8.970588e-01	2.083333e-01	1.879699e-02	9.655172e-01
2.666667e+00	2.846975e-02	9.436620e-01	2.600000e+00	4.832714e-02	9.051095e-01	2.608696e-01	2.264151e-02	9.583333e-01
1.750000e+00	2.482270e-02	9.510490e-01	8.000000e-01	2.919708e-02	9.436620e-01	2.083333e-01	1.879699e-02	9.655172e-01
4.500000e+00	3.214286e-02	9.361702e-01	2.000000e+00	4.444444e-02	9.130435e-01	2.083333e-01	1.879699e-02	9.655172e-01
inf	3.956835e-02	9.208633e-01	2.000000e+00	4.444444e-02	9.130435e-01	1.600000e-01	1.498127e-02	9.726027e-01
inf	3.956835e-02	9.208633e-01	2.600000e+00	4.832714e-02	9.051095e-01	2.083333e-01	1.879699e-02	9.655172e-01
2.666667e+00	2.846975e-02	9.436620e-01	1.571429e+00	4.059041e-02	9.208633e-01	2.608696e-01	2.264151e-02	9.583333e-01
inf	3.956835e-02	9.208633e-01	8.000000e+00	6.015038e-02	8.805970e-01	3.809524e-01	3.041825e-02	9.436620e-01
inf	3.956835e-02	9.208633e-01	1.250000e+00	3.676471e-02	9.285714e-01	2.083333e-01	1.879699e-02	9.655172e-01
1.000000e+01	3.584229e-02	9.285714e-01	5.000000e+00	5.617978e-02	8.888889e-01	2.608696e-01	2.264151e-02	9.583333e-01
inf	3.956835e-02	9.208633e-01	1.700000e+01	6.415094e-02	8.721805e-01	3.181818e-01	2.651515e-02	9.510490e-01
inf	3.956835e-02	9.208633e-01	2.000000e+00	4.444444e-02	9.130435e-01	2.083333e-01	1.879699e-02	9.655172e-01
2.666667e+00	2.846975e-02	9.436620e-01	3.500000e+00	5.223881e-02	8.970588e-01	2.608696e-01	2.264151e-02	9.583333e-01
4.500000e+00	3.214286e-02	9.361702e-01	2.000000e+00	4.444444e-02	9.130435e-01	2.083333e-01	1.879699e-02	9.655172e-01
inf	3.956835e-02	9.208633e-01	3.500000e+00	5.223881e-02	8.970588e-01	2.083333e-01	1.879699e-02	9.655172e-01
inf	3.956835e-02	9.208633e-01	1.250000e+00	3.676471e-02	9.285714e-01	2.083333e-01	1.879699e-02	9.655172e-01
inf	3.956835e-02	9.208633e-01	2.600000e+00	4.832714e-02	9.051095e-01	2.083333e-01	1.879699e-02	9.655172e-01
inf	3.956835e-02	9.208633e-01	3.500000e+00	5.223881e-02	8.970588e-01	2.608696e-01	2.264151e-02	9.583333e-01
inf	3.956835e-02	9.208633e-01	3.500000e+00	5.223881e-02	8.970588e-01	2.608696e-01	2.264151e-02	9.583333e-01
2.666667e+00	2.846975e-02	9.436620e-01	2.000000e+00	4.444444e-02	9.130435e-01	2.608696e-01	2.264151e-02	9.583333e-01
4.500000e+00	3.214286e-02	9.361702e-01	3.500000e+00	5.223881e-02	8.970588e-01	3.181818e-01	2.651515e-02	9.510490e-01
