# Supplementary material for: An integrative analysis of gene expression and molecular interaction data to identify dys-regulated sub-networks in inflammatory bowel disease
Source: BMC Bioinformatics. 2016 Jan 19;17:42. doi: 10.1186/s12859-016-0886-z (PMC4719745; doi:10.1186/s12859-016-0886-z)
Supplement: Additional file 1 — Code.zip — Folder including the C code used in our optimisation. (ZIP 727 kb) [file 12859_2016_886_MOESM1_ESM.zip › code/figures_article/vary_gamma/all_fdr/fdr_nodes_community.5.6.txt]

FN_RATE_CD	FP_RATE_CD	PRED_ACCURACY_CD	FN_RATE_UC	FP_RATE_UC	PRED_ACCURACY_UC	FN_RATE	FP_RATE	PRED_ACCURACY
1.500000e+00	3.260870e-02	9.361702e-01	1.200000e+00	4.511278e-02	9.130435e-01	2.758621e-01	3.137255e-02	9.436620e-01
1.500000e+00	3.260870e-02	9.361702e-01	1.444444e+00	4.905660e-02	9.051095e-01	3.214286e-01	3.543307e-02	9.361702e-01
2.750000e+00	4.014599e-02	9.208633e-01	1.200000e+00	4.511278e-02	9.130435e-01	2.758621e-01	3.137255e-02	9.436620e-01
1.400000e+01	5.166052e-02	8.970588e-01	3.400000e+00	6.513410e-02	8.721805e-01	3.214286e-01	3.543307e-02	9.361702e-01
1.400000e+01	5.166052e-02	8.970588e-01	2.142857e+00	5.703422e-02	8.888889e-01	3.703704e-01	3.952569e-02	9.285714e-01
4.000000e+00	4.395604e-02	9.130435e-01	1.000000e+00	4.119850e-02	9.208633e-01	2.333333e-01	2.734375e-02	9.510490e-01
1.400000e+01	5.166052e-02	8.970588e-01	1.444444e+00	4.905660e-02	9.051095e-01	3.214286e-01	3.543307e-02	9.361702e-01
2.000000e+00	3.636364e-02	9.285714e-01	8.333333e-01	3.731343e-02	9.285714e-01	3.214286e-01	3.543307e-02	9.361702e-01
1.400000e+01	5.166052e-02	8.970588e-01	2.142857e+00	5.703422e-02	8.888889e-01	2.333333e-01	2.734375e-02	9.510490e-01
6.500000e+00	4.779412e-02	9.051095e-01	2.666667e+00	6.106870e-02	8.805970e-01	2.758621e-01	3.137255e-02	9.436620e-01
1.500000e+00	3.260870e-02	9.361702e-01	8.333333e-01	3.731343e-02	9.285714e-01	2.333333e-01	2.734375e-02	9.510490e-01
4.000000e+00	4.395604e-02	9.130435e-01	2.142857e+00	5.703422e-02	8.888889e-01	3.703704e-01	3.952569e-02	9.285714e-01
6.500000e+00	4.779412e-02	9.051095e-01	2.142857e+00	5.703422e-02	8.888889e-01	3.214286e-01	3.543307e-02	9.361702e-01
2.750000e+00	4.014599e-02	9.208633e-01	2.666667e+00	6.106870e-02	8.805970e-01	3.703704e-01	3.952569e-02	9.285714e-01
6.500000e+00	4.779412e-02	9.051095e-01	1.750000e+00	5.303030e-02	8.970588e-01	3.703704e-01	3.952569e-02	9.285714e-01
1.400000e+01	5.166052e-02	8.970588e-01	1.750000e+00	5.303030e-02	8.970588e-01	3.214286e-01	3.543307e-02	9.361702e-01
4.000000e+00	4.395604e-02	9.130435e-01	1.750000e+00	5.303030e-02	8.970588e-01	2.758621e-01	3.137255e-02	9.436620e-01
6.500000e+00	4.779412e-02	9.051095e-01	1.444444e+00	4.905660e-02	9.051095e-01	2.758621e-01	3.137255e-02	9.436620e-01
4.000000e+00	4.395604e-02	9.130435e-01	1.444444e+00	4.905660e-02	9.051095e-01	2.758621e-01	3.137255e-02	9.436620e-01
2.000000e+00	3.636364e-02	9.285714e-01	1.750000e+00	5.303030e-02	8.970588e-01	3.214286e-01	3.543307e-02	9.361702e-01
4.000000e+00	4.395604e-02	9.130435e-01	1.444444e+00	4.905660e-02	9.051095e-01	2.758621e-01	3.137255e-02	9.436620e-01
6.666667e-01	2.150538e-02	9.583333e-01	8.333333e-01	3.731343e-02	9.285714e-01	4.230769e-01	4.365079e-02	9.208633e-01
