# Supplementary material for: An integrative analysis of gene expression and molecular interaction data to identify dys-regulated sub-networks in inflammatory bowel disease
Source: BMC Bioinformatics. 2016 Jan 19;17:42. doi: 10.1186/s12859-016-0886-z (PMC4719745; doi:10.1186/s12859-016-0886-z)
Supplement: Additional file 1 — Code.zip — Folder including the C code used in our optimisation. (ZIP 727 kb) [file 12859_2016_886_MOESM1_ESM.zip › code/figures_article/vary_gamma/all_fdr/fdr_nodes_community.5.8.txt]

FN_RATE_CD	FP_RATE_CD	PRED_ACCURACY_CD	FN_RATE_UC	FP_RATE_UC	PRED_ACCURACY_UC	FN_RATE	FP_RATE	PRED_ACCURACY
1.200000e+00	2.120141e-02	9.583333e-01	6.666667e-01	2.150538e-02	9.583333e-01	4.444444e-01	3.007519e-02	9.436620e-01
inf	3.956835e-02	9.208633e-01	inf	5.555556e-02	8.888889e-01	4.444444e-01	3.007519e-02	9.436620e-01
inf	3.956835e-02	9.208633e-01	1.400000e+01	5.166052e-02	8.970588e-01	4.444444e-01	3.007519e-02	9.436620e-01
8.333333e-01	1.760563e-02	9.655172e-01	5.000000e-01	1.785714e-02	9.655172e-01	3.684211e-01	2.621723e-02	9.510490e-01
inf	3.956835e-02	9.208633e-01	4.000000e+00	4.395604e-02	9.130435e-01	4.444444e-01	3.007519e-02	9.436620e-01
inf	3.956835e-02	9.208633e-01	2.000000e+00	3.636364e-02	9.285714e-01	3.000000e-01	2.238806e-02	9.583333e-01
inf	3.956835e-02	9.208633e-01	1.500000e+00	3.260870e-02	9.361702e-01	4.444444e-01	3.007519e-02	9.436620e-01
inf	3.956835e-02	9.208633e-01	2.750000e+00	4.014599e-02	9.208633e-01	5.294118e-01	3.396226e-02	9.361702e-01
inf	3.956835e-02	9.208633e-01	4.000000e+00	4.395604e-02	9.130435e-01	3.684211e-01	2.621723e-02	9.510490e-01
1.200000e+00	2.120141e-02	9.583333e-01	6.666667e-01	2.150538e-02	9.583333e-01	4.444444e-01	3.007519e-02	9.436620e-01
1.750000e+00	2.482270e-02	9.510490e-01	8.750000e-01	2.517986e-02	9.510490e-01	4.444444e-01	3.007519e-02	9.436620e-01
4.500000e+00	3.214286e-02	9.361702e-01	2.000000e+00	3.636364e-02	9.285714e-01	3.684211e-01	2.621723e-02	9.510490e-01
inf	3.956835e-02	9.208633e-01	2.750000e+00	4.014599e-02	9.208633e-01	3.684211e-01	2.621723e-02	9.510490e-01
inf	3.956835e-02	9.208633e-01	inf	5.555556e-02	8.888889e-01	5.294118e-01	3.396226e-02	9.361702e-01
5.714286e-01	1.403509e-02	9.726027e-01	6.666667e-01	2.150538e-02	9.583333e-01	4.444444e-01	3.007519e-02	9.436620e-01
inf	3.956835e-02	9.208633e-01	1.400000e+01	5.166052e-02	8.970588e-01	6.250000e-01	3.787879e-02	9.285714e-01
5.714286e-01	1.403509e-02	9.726027e-01	8.750000e-01	2.517986e-02	9.510490e-01	4.444444e-01	3.007519e-02	9.436620e-01
inf	3.956835e-02	9.208633e-01	2.750000e+00	4.014599e-02	9.208633e-01	4.444444e-01	3.007519e-02	9.436620e-01
4.500000e+00	3.214286e-02	9.361702e-01	1.142857e+00	2.888087e-02	9.436620e-01	6.250000e-01	3.787879e-02	9.285714e-01
inf	3.956835e-02	9.208633e-01	2.000000e+00	3.636364e-02	9.285714e-01	4.444444e-01	3.007519e-02	9.436620e-01
inf	3.956835e-02	9.208633e-01	6.500000e+00	4.779412e-02	9.051095e-01	5.294118e-01	3.396226e-02	9.361702e-01
inf	3.956835e-02	9.208633e-01	1.400000e+01	5.166052e-02	8.970588e-01	4.444444e-01	3.007519e-02	9.436620e-01
8.333333e-01	1.760563e-02	9.655172e-01	1.142857e+00	2.888087e-02	9.436620e-01	4.444444e-01	3.007519e-02	9.436620e-01
8.333333e-01	1.760563e-02	9.655172e-01	8.750000e-01	2.517986e-02	9.510490e-01	5.294118e-01	3.396226e-02	9.361702e-01
