# Supplementary material for: An integrative analysis of gene expression and molecular interaction data to identify dys-regulated sub-networks in inflammatory bowel disease
Source: BMC Bioinformatics. 2016 Jan 19;17:42. doi: 10.1186/s12859-016-0886-z (PMC4719745; doi:10.1186/s12859-016-0886-z)
Supplement: Additional file 1 — Code.zip — Folder including the C code used in our optimisation. (ZIP 727 kb) [file 12859_2016_886_MOESM1_ESM.zip › code/figures_article/vary_gamma/all_fdr/fdr_nodes_overlap.4.8.txt]

FN_RATE	FP_RATE	PRED_ACCURACY
2.222222e-01	6.968641e-03	9.864865e-01
2.222222e-01	6.968641e-03	9.864865e-01
2.222222e-01	6.968641e-03	9.864865e-01
1.000000e-01	3.472222e-03	9.932886e-01
2.222222e-01	6.968641e-03	9.864865e-01
2.222222e-01	6.968641e-03	9.864865e-01
2.222222e-01	6.968641e-03	9.864865e-01
2.222222e-01	6.968641e-03	9.864865e-01
1.000000e-01	3.472222e-03	9.932886e-01
2.222222e-01	6.968641e-03	9.864865e-01
1.000000e-01	3.472222e-03	9.932886e-01
1.000000e-01	3.472222e-03	9.932886e-01
2.222222e-01	6.968641e-03	9.864865e-01
2.222222e-01	6.968641e-03	9.864865e-01
2.222222e-01	6.968641e-03	9.864865e-01
2.222222e-01	6.968641e-03	9.864865e-01
1.000000e-01	3.472222e-03	9.932886e-01
2.222222e-01	6.968641e-03	9.864865e-01
1.000000e-01	3.472222e-03	9.932886e-01
1.000000e-01	3.472222e-03	9.932886e-01
2.222222e-01	6.968641e-03	9.864865e-01
1.000000e-01	3.472222e-03	9.932886e-01
2.222222e-01	6.968641e-03	9.864865e-01
1.000000e-01	3.472222e-03	9.932886e-01
2.222222e-01	6.968641e-03	9.864865e-01
2.222222e-01	6.968641e-03	9.864865e-01
2.222222e-01	6.968641e-03	9.864865e-01
2.222222e-01	6.968641e-03	9.864865e-01
1.000000e-01	3.472222e-03	9.932886e-01
2.222222e-01	6.968641e-03	9.864865e-01
