# Supplementary material for: An integrative analysis of gene expression and molecular interaction data to identify dys-regulated sub-networks in inflammatory bowel disease
Source: BMC Bioinformatics. 2016 Jan 19;17:42. doi: 10.1186/s12859-016-0886-z (PMC4719745; doi:10.1186/s12859-016-0886-z)
Supplement: Additional file 1 — Code.zip — Folder including the C code used in our optimisation. (ZIP 727 kb) [file 12859_2016_886_MOESM1_ESM.zip › code/figures_article/vary_gamma/all_fdr/fdr_nodes_overlap.5.10.txt]

FN_RATE	FP_RATE	PRED_ACCURACY
4.375000e-01	2.592593e-02	9.510490e-01
4.375000e-01	2.592593e-02	9.510490e-01
3.529412e-01	2.214022e-02	9.583333e-01
2.777778e-01	1.838235e-02	9.655172e-01
3.529412e-01	2.214022e-02	9.583333e-01
4.375000e-01	2.592593e-02	9.510490e-01
2.777778e-01	1.838235e-02	9.655172e-01
4.375000e-01	2.592593e-02	9.510490e-01
2.777778e-01	1.838235e-02	9.655172e-01
2.777778e-01	1.838235e-02	9.655172e-01
4.375000e-01	2.592593e-02	9.510490e-01
4.375000e-01	2.592593e-02	9.510490e-01
3.529412e-01	2.214022e-02	9.583333e-01
2.777778e-01	1.838235e-02	9.655172e-01
2.777778e-01	1.838235e-02	9.655172e-01
2.105263e-01	1.465201e-02	9.726027e-01
3.529412e-01	2.214022e-02	9.583333e-01
5.333333e-01	2.973978e-02	9.436620e-01
3.529412e-01	2.214022e-02	9.583333e-01
3.529412e-01	2.214022e-02	9.583333e-01
4.375000e-01	2.592593e-02	9.510490e-01
3.529412e-01	2.214022e-02	9.583333e-01
4.375000e-01	2.592593e-02	9.510490e-01
3.529412e-01	2.214022e-02	9.583333e-01
5.333333e-01	2.973978e-02	9.436620e-01
4.375000e-01	2.592593e-02	9.510490e-01
3.529412e-01	2.214022e-02	9.583333e-01
3.529412e-01	2.214022e-02	9.583333e-01
4.375000e-01	2.592593e-02	9.510490e-01
3.529412e-01	2.214022e-02	9.583333e-01
