# Supplementary material for: An integrative analysis of gene expression and molecular interaction data to identify dys-regulated sub-networks in inflammatory bowel disease
Source: BMC Bioinformatics. 2016 Jan 19;17:42. doi: 10.1186/s12859-016-0886-z (PMC4719745; doi:10.1186/s12859-016-0886-z)
Supplement: Additional file 1 — Code.zip — Folder including the C code used in our optimisation. (ZIP 727 kb) [file 12859_2016_886_MOESM1_ESM.zip › code/figures_article/vary_gamma/all_fdr/tmp.txt]

FN_RATE_CD	FP_RATE_CD	PRED_ACCURACY_CD	FN_RATE_UC	FP_RATE_UC	PRED_ACCURACY_UC	FN_RATE	FP_RATE	PRED_ACCURACY
4.375000e-01	2.592593e-02	9.510490e-01	2.800000e-01	2.681992e-02	9.510490e-01	3.773585e-02	8.230453e-03	9.864865e-01
inf	9.055118e-02	8.188976e-01	3.571429e+00	1.028807e-01	8.000000e-01	3.773585e-02	8.230453e-03	9.864865e-01
7.692308e-01	3.745318e-02	9.285714e-01	4.545455e-01	3.875969e-02	9.285714e-01	7.843137e-02	1.659751e-02	9.726027e-01
4.545455e-02	3.623188e-03	9.932886e-01	1.428571e-01	1.515152e-02	9.726027e-01	7.843137e-02	1.659751e-02	9.726027e-01
9.523810e-02	7.272727e-03	9.864865e-01	6.666667e-02	7.518797e-03	9.864865e-01	3.773585e-02	8.230453e-03	9.864865e-01
inf	9.055118e-02	8.188976e-01	3.000000e+00	9.836066e-02	8.095238e-01	3.773585e-02	8.230453e-03	9.864865e-01
inf	9.055118e-02	8.188976e-01	4.333333e+00	1.074380e-01	7.903226e-01	7.843137e-02	1.659751e-02	9.726027e-01
inf	9.055118e-02	8.188976e-01	3.571429e+00	1.028807e-01	8.000000e-01	7.843137e-02	1.659751e-02	9.726027e-01
0.000000e+00	0.000000e+00	1.000000e+00	1.034483e-01	1.132075e-02	9.795918e-01	5.769231e-02	1.239669e-02	9.795918e-01
inf	9.055118e-02	8.188976e-01	3.000000e+00	9.836066e-02	8.095238e-01	7.843137e-02	1.659751e-02	9.726027e-01
1.050000e+01	8.203125e-02	8.372093e-01	1.909091e+00	8.502024e-02	8.372093e-01	3.773585e-02	8.230453e-03	9.864865e-01
4.545455e-02	3.623188e-03	9.932886e-01	1.034483e-01	1.132075e-02	9.795918e-01	7.843137e-02	1.659751e-02	9.726027e-01
4.545455e-02	3.623188e-03	9.932886e-01	6.666667e-02	7.518797e-03	9.864865e-01	3.773585e-02	8.230453e-03	9.864865e-01
5.333333e-01	2.973978e-02	9.436620e-01	5.238095e-01	4.280156e-02	9.208633e-01	5.769231e-02	1.239669e-02	9.795918e-01
4.375000e-01	2.592593e-02	9.510490e-01	3.913043e-01	3.474903e-02	9.361702e-01	5.769231e-02	1.239669e-02	9.795918e-01
0.000000e+00	0.000000e+00	1.000000e+00	6.666667e-02	7.518797e-03	9.864865e-01	3.773585e-02	8.230453e-03	9.864865e-01
6.666667e+00	7.782101e-02	8.461538e-01	2.555556e+00	9.387755e-02	8.188976e-01	5.769231e-02	1.239669e-02	9.795918e-01
inf	9.055118e-02	8.188976e-01	3.571429e+00	1.028807e-01	8.000000e-01	3.773585e-02	8.230453e-03	9.864865e-01
7.692308e-01	3.745318e-02	9.285714e-01	6.000000e-01	4.687500e-02	9.130435e-01	3.773585e-02	8.230453e-03	9.864865e-01
2.105263e-01	1.465201e-02	9.726027e-01	1.851852e-01	1.901141e-02	9.655172e-01	5.769231e-02	1.239669e-02	9.795918e-01
4.545455e-02	3.623188e-03	9.932886e-01	1.428571e-01	1.515152e-02	9.726027e-01	7.843137e-02	1.659751e-02	9.726027e-01
1.050000e+01	8.203125e-02	8.372093e-01	2.555556e+00	9.387755e-02	8.188976e-01	5.769231e-02	1.239669e-02	9.795918e-01
0.000000e+00	0.000000e+00	1.000000e+00	1.034483e-01	1.132075e-02	9.795918e-01	5.769231e-02	1.239669e-02	9.795918e-01
inf	9.055118e-02	8.188976e-01	2.200000e+00	8.943089e-02	8.281250e-01	3.773585e-02	8.230453e-03	9.864865e-01
inf	9.055118e-02	8.188976e-01	3.000000e+00	9.836066e-02	8.095238e-01	5.769231e-02	1.239669e-02	9.795918e-01
9.523810e-02	7.272727e-03	9.864865e-01	6.666667e-02	7.518797e-03	9.864865e-01	3.773585e-02	8.230453e-03	9.864865e-01
inf	9.055118e-02	8.188976e-01	3.000000e+00	9.836066e-02	8.095238e-01	5.769231e-02	1.239669e-02	9.795918e-01
6.428571e-01	3.358209e-02	9.361702e-01	3.333333e-01	3.076923e-02	9.436620e-01	5.769231e-02	1.239669e-02	9.795918e-01
0.000000e+00	0.000000e+00	1.000000e+00	1.034483e-01	1.132075e-02	9.795918e-01	5.769231e-02	1.239669e-02	9.795918e-01
4.545455e-02	3.623188e-03	9.932886e-01	1.034483e-01	1.132075e-02	9.795918e-01	5.769231e-02	1.239669e-02	9.795918e-01
FN_RATE_CD	FP_RATE_CD	PRED_ACCURACY_CD	FN_RATE_UC	FP_RATE_UC	PRED_ACCURACY_UC	FN_RATE	FP_RATE	PRED_ACCURACY
0.000000e+00	0.000000e+00	1.000000e+00	0.000000e+00	0.000000e+00	1.000000e+00	0.000000e+00	0.000000e+00	1.000000e+00
0.000000e+00	0.000000e+00	1.000000e+00	0.000000e+00	0.000000e+00	1.000000e+00	0.000000e+00	0.000000e+00	1.000000e+00
0.000000e+00	0.000000e+00	1.000000e+00	0.000000e+00	0.000000e+00	1.000000e+00	0.000000e+00	0.000000e+00	1.000000e+00
0.000000e+00	0.000000e+00	1.000000e+00	0.000000e+00	0.000000e+00	1.000000e+00	0.000000e+00	0.000000e+00	1.000000e+00
0.000000e+00	0.000000e+00	1.000000e+00	0.000000e+00	0.000000e+00	1.000000e+00	0.000000e+00	0.000000e+00	1.000000e+00
0.000000e+00	0.000000e+00	1.000000e+00	0.000000e+00	0.000000e+00	1.000000e+00	0.000000e+00	0.000000e+00	1.000000e+00
0.000000e+00	0.000000e+00	1.000000e+00	0.000000e+00	0.000000e+00	1.000000e+00	0.000000e+00	0.000000e+00	1.000000e+00
0.000000e+00	0.000000e+00	1.000000e+00	0.000000e+00	0.000000e+00	1.000000e+00	0.000000e+00	0.000000e+00	1.000000e+00
0.000000e+00	0.000000e+00	1.000000e+00	0.000000e+00	0.000000e+00	1.000000e+00	0.000000e+00	0.000000e+00	1.000000e+00
0.000000e+00	0.000000e+00	1.000000e+00	0.000000e+00	0.000000e+00	1.000000e+00	0.000000e+00	0.000000e+00	1.000000e+00
0.000000e+00	0.000000e+00	1.000000e+00	0.000000e+00	0.000000e+00	1.000000e+00	0.000000e+00	0.000000e+00	1.000000e+00
0.000000e+00	0.000000e+00	1.000000e+00	0.000000e+00	0.000000e+00	1.000000e+00	0.000000e+00	0.000000e+00	1.000000e+00
0.000000e+00	0.000000e+00	1.000000e+00	0.000000e+00	0.000000e+00	1.000000e+00	0.000000e+00	0.000000e+00	1.000000e+00
0.000000e+00	0.000000e+00	1.000000e+00	0.000000e+00	0.000000e+00	1.000000e+00	0.000000e+00	0.000000e+00	1.000000e+00
0.000000e+00	0.000000e+00	1.000000e+00	0.000000e+00	0.000000e+00	1.000000e+00	0.000000e+00	0.000000e+00	1.000000e+00
0.000000e+00	0.000000e+00	1.000000e+00	0.000000e+00	0.000000e+00	1.000000e+00	0.000000e+00	0.000000e+00	1.000000e+00
0.000000e+00	0.000000e+00	1.000000e+00	0.000000e+00	0.000000e+00	1.000000e+00	0.000000e+00	0.000000e+00	1.000000e+00
0.000000e+00	0.000000e+00	1.000000e+00	0.000000e+00	0.000000e+00	1.000000e+00	0.000000e+00	0.000000e+00	1.000000e+00
0.000000e+00	0.000000e+00	1.000000e+00	0.000000e+00	0.000000e+00	1.000000e+00	0.000000e+00	0.000000e+00	1.000000e+00
0.000000e+00	0.000000e+00	1.000000e+00	0.000000e+00	0.000000e+00	1.000000e+00	0.000000e+00	0.000000e+00	1.000000e+00
0.000000e+00	0.000000e+00	1.000000e+00	0.000000e+00	0.000000e+00	1.000000e+00	0.000000e+00	0.000000e+00	1.000000e+00
0.000000e+00	0.000000e+00	1.000000e+00	0.000000e+00	0.000000e+00	1.000000e+00	0.000000e+00	0.000000e+00	1.000000e+00
0.000000e+00	0.000000e+00	1.000000e+00	0.000000e+00	0.000000e+00	1.000000e+00	0.000000e+00	0.000000e+00	1.000000e+00
0.000000e+00	0.000000e+00	1.000000e+00	0.000000e+00	0.000000e+00	1.000000e+00	0.000000e+00	0.000000e+00	1.000000e+00
0.000000e+00	0.000000e+00	1.000000e+00	0.000000e+00	0.000000e+00	1.000000e+00	0.000000e+00	0.000000e+00	1.000000e+00
0.000000e+00	0.000000e+00	1.000000e+00	0.000000e+00	0.000000e+00	1.000000e+00	0.000000e+00	0.000000e+00	1.000000e+00
0.000000e+00	0.000000e+00	1.000000e+00	0.000000e+00	0.000000e+00	1.000000e+00	0.000000e+00	0.000000e+00	1.000000e+00
0.000000e+00	0.000000e+00	1.000000e+00	0.000000e+00	0.000000e+00	1.000000e+00	0.000000e+00	0.000000e+00	1.000000e+00
0.000000e+00	0.000000e+00	1.000000e+00	0.000000e+00	0.000000e+00	1.000000e+00	0.000000e+00	0.000000e+00	1.000000e+00
0.000000e+00	0.000000e+00	1.000000e+00	0.000000e+00	0.000000e+00	1.000000e+00	0.000000e+00	0.000000e+00	1.000000e+00
FN_RATE_CD	FP_RATE_CD	PRED_ACCURACY_CD	FN_RATE_UC	FP_RATE_UC	PRED_ACCURACY_UC	FN_RATE	FP_RATE	PRED_ACCURACY
2.142857e+00	5.703422e-02	8.888889e-01	1.454545e+00	6.225681e-02	8.805970e-01	6.521739e-02	1.209677e-02	9.795918e-01
2.100000e+01	8.171206e-02	8.372093e-01	4.400000e+00	8.764940e-02	8.281250e-01	2.083333e-02	4.000000e-03	9.932886e-01
2.142857e+00	5.703422e-02	8.888889e-01	1.454545e+00	6.225681e-02	8.805970e-01	4.255319e-02	8.032129e-03	9.864865e-01
inf	8.593750e-02	8.281250e-01	4.400000e+00	8.764940e-02	8.281250e-01	2.083333e-02	4.000000e-03	9.932886e-01
inf	8.593750e-02	8.281250e-01	4.400000e+00	8.764940e-02	8.281250e-01	2.083333e-02	4.000000e-03	9.932886e-01
1.444444e+00	4.905660e-02	9.051095e-01	8.000000e-01	4.597701e-02	9.130435e-01	2.083333e-02	4.000000e-03	9.932886e-01
4.761905e-02	3.610108e-03	9.932886e-01	0.000000e+00	0.000000e+00	1.000000e+00	2.083333e-02	4.000000e-03	9.932886e-01
2.100000e+01	8.171206e-02	8.372093e-01	4.400000e+00	8.764940e-02	8.281250e-01	2.083333e-02	4.000000e-03	9.932886e-01
inf	8.593750e-02	8.281250e-01	8.000000e+00	9.638554e-02	8.095238e-01	4.255319e-02	8.032129e-03	9.864865e-01
inf	8.593750e-02	8.281250e-01	5.750000e+00	9.200000e-02	8.188976e-01	4.255319e-02	8.032129e-03	9.864865e-01
2.222222e-01	1.459854e-02	9.726027e-01	2.272727e-01	1.865672e-02	9.655172e-01	4.255319e-02	8.032129e-03	9.864865e-01
2.100000e+01	8.171206e-02	8.372093e-01	5.750000e+00	9.200000e-02	8.188976e-01	4.255319e-02	8.032129e-03	9.864865e-01
2.222222e-01	1.459854e-02	9.726027e-01	1.250000e-01	1.111111e-02	9.795918e-01	2.083333e-02	4.000000e-03	9.932886e-01
1.750000e+00	5.303030e-02	8.970588e-01	1.076923e+00	5.405405e-02	8.970588e-01	2.083333e-02	4.000000e-03	9.932886e-01
inf	8.593750e-02	8.281250e-01	8.000000e+00	9.638554e-02	8.095238e-01	4.255319e-02	8.032129e-03	9.864865e-01
inf	8.593750e-02	8.281250e-01	8.000000e+00	9.638554e-02	8.095238e-01	6.521739e-02	1.209677e-02	9.795918e-01
inf	8.593750e-02	8.281250e-01	4.400000e+00	8.764940e-02	8.281250e-01	2.083333e-02	4.000000e-03	9.932886e-01
inf	8.593750e-02	8.281250e-01	4.400000e+00	8.764940e-02	8.281250e-01	2.083333e-02	4.000000e-03	9.932886e-01
inf	8.593750e-02	8.281250e-01	5.750000e+00	9.200000e-02	8.188976e-01	4.255319e-02	8.032129e-03	9.864865e-01
3.400000e+00	6.513410e-02	8.721805e-01	1.700000e+00	6.640625e-02	8.721805e-01	4.255319e-02	8.032129e-03	9.864865e-01
inf	8.593750e-02	8.281250e-01	8.000000e+00	9.638554e-02	8.095238e-01	6.521739e-02	1.209677e-02	9.795918e-01
inf	8.593750e-02	8.281250e-01	5.750000e+00	9.200000e-02	8.188976e-01	4.255319e-02	8.032129e-03	9.864865e-01
2.100000e+01	8.171206e-02	8.372093e-01	5.750000e+00	9.200000e-02	8.188976e-01	4.255319e-02	8.032129e-03	9.864865e-01
6.923077e-01	3.345725e-02	9.361702e-01	6.875000e-01	4.198473e-02	9.208633e-01	4.255319e-02	8.032129e-03	9.864865e-01
1.578947e-01	1.090909e-02	9.795918e-01	1.739130e-01	1.486989e-02	9.726027e-01	6.521739e-02	1.209677e-02	9.795918e-01
4.761905e-02	3.610108e-03	9.932886e-01	8.000000e-02	7.380074e-03	9.864865e-01	4.255319e-02	8.032129e-03	9.864865e-01
inf	8.593750e-02	8.281250e-01	5.750000e+00	9.200000e-02	8.188976e-01	4.255319e-02	8.032129e-03	9.864865e-01
inf	8.593750e-02	8.281250e-01	8.000000e+00	9.638554e-02	8.095238e-01	4.255319e-02	8.032129e-03	9.864865e-01
inf	8.593750e-02	8.281250e-01	4.400000e+00	8.764940e-02	8.281250e-01	4.255319e-02	8.032129e-03	9.864865e-01
4.761905e-02	3.610108e-03	9.932886e-01	3.846154e-02	3.676471e-03	9.932886e-01	2.083333e-02	4.000000e-03	9.932886e-01
FN_RATE_CD	FP_RATE_CD	PRED_ACCURACY_CD	FN_RATE_UC	FP_RATE_UC	PRED_ACCURACY_UC	FN_RATE	FP_RATE	PRED_ACCURACY
inf	3.956835e-02	9.208633e-01	1.000000e+00	4.980843e-02	9.051095e-01	5.714286e-02	7.662835e-03	9.864865e-01
inf	3.956835e-02	9.208633e-01	8.571429e-01	4.580153e-02	9.130435e-01	2.777778e-02	3.816794e-03	9.932886e-01
inf	3.956835e-02	9.208633e-01	1.000000e+00	4.980843e-02	9.051095e-01	5.714286e-02	7.662835e-03	9.864865e-01
inf	3.956835e-02	9.208633e-01	8.571429e-01	4.580153e-02	9.130435e-01	5.714286e-02	7.662835e-03	9.864865e-01
inf	3.956835e-02	9.208633e-01	8.571429e-01	4.580153e-02	9.130435e-01	2.777778e-02	3.816794e-03	9.932886e-01
inf	3.956835e-02	9.208633e-01	8.571429e-01	4.580153e-02	9.130435e-01	5.714286e-02	7.662835e-03	9.864865e-01
0.000000e+00	0.000000e+00	1.000000e+00	8.333333e-02	7.352941e-03	9.864865e-01	5.714286e-02	7.662835e-03	9.864865e-01
0.000000e+00	0.000000e+00	1.000000e+00	8.333333e-02	7.352941e-03	9.864865e-01	5.714286e-02	7.662835e-03	9.864865e-01
0.000000e+00	0.000000e+00	1.000000e+00	8.333333e-02	7.352941e-03	9.864865e-01	5.714286e-02	7.662835e-03	9.864865e-01
1.000000e-01	3.472222e-03	9.932886e-01	4.000000e-02	3.663004e-03	9.932886e-01	2.777778e-02	3.816794e-03	9.932886e-01
0.000000e+00	0.000000e+00	1.000000e+00	8.333333e-02	7.352941e-03	9.864865e-01	5.714286e-02	7.662835e-03	9.864865e-01
inf	3.956835e-02	9.208633e-01	7.333333e-01	4.182510e-02	9.208633e-01	2.777778e-02	3.816794e-03	9.932886e-01
inf	3.956835e-02	9.208633e-01	7.333333e-01	4.182510e-02	9.208633e-01	2.777778e-02	3.816794e-03	9.932886e-01
0.000000e+00	0.000000e+00	1.000000e+00	4.000000e-02	3.663004e-03	9.932886e-01	2.777778e-02	3.816794e-03	9.932886e-01
0.000000e+00	0.000000e+00	1.000000e+00	1.304348e-01	1.107011e-02	9.795918e-01	8.823529e-02	1.153846e-02	9.795918e-01
1.000000e-01	3.472222e-03	9.932886e-01	4.000000e-02	3.663004e-03	9.932886e-01	2.777778e-02	3.816794e-03	9.932886e-01
0.000000e+00	0.000000e+00	1.000000e+00	8.333333e-02	7.352941e-03	9.864865e-01	5.714286e-02	7.662835e-03	9.864865e-01
inf	3.956835e-02	9.208633e-01	7.333333e-01	4.182510e-02	9.208633e-01	2.777778e-02	3.816794e-03	9.932886e-01
1.000000e-01	3.472222e-03	9.932886e-01	8.333333e-02	7.352941e-03	9.864865e-01	5.714286e-02	7.662835e-03	9.864865e-01
0.000000e+00	0.000000e+00	1.000000e+00	8.333333e-02	7.352941e-03	9.864865e-01	5.714286e-02	7.662835e-03	9.864865e-01
0.000000e+00	0.000000e+00	1.000000e+00	8.333333e-02	7.352941e-03	9.864865e-01	5.714286e-02	7.662835e-03	9.864865e-01
0.000000e+00	0.000000e+00	1.000000e+00	8.333333e-02	7.352941e-03	9.864865e-01	5.714286e-02	7.662835e-03	9.864865e-01
inf	3.956835e-02	9.208633e-01	8.571429e-01	4.580153e-02	9.130435e-01	2.777778e-02	3.816794e-03	9.932886e-01
0.000000e+00	0.000000e+00	1.000000e+00	8.333333e-02	7.352941e-03	9.864865e-01	5.714286e-02	7.662835e-03	9.864865e-01
0.000000e+00	0.000000e+00	1.000000e+00	8.333333e-02	7.352941e-03	9.864865e-01	5.714286e-02	7.662835e-03	9.864865e-01
1.000000e-01	3.472222e-03	9.932886e-01	4.000000e-02	3.663004e-03	9.932886e-01	5.714286e-02	7.662835e-03	9.864865e-01
inf	3.956835e-02	9.208633e-01	8.571429e-01	4.580153e-02	9.130435e-01	2.777778e-02	3.816794e-03	9.932886e-01
inf	3.956835e-02	9.208633e-01	7.333333e-01	4.182510e-02	9.208633e-01	0.000000e+00	0.000000e+00	1.000000e+00
inf	3.956835e-02	9.208633e-01	8.571429e-01	4.580153e-02	9.130435e-01	5.714286e-02	7.662835e-03	9.864865e-01
0.000000e+00	0.000000e+00	1.000000e+00	8.333333e-02	7.352941e-03	9.864865e-01	5.714286e-02	7.662835e-03	9.864865e-01
FN_RATE_CD	FP_RATE_CD	PRED_ACCURACY_CD	FN_RATE_UC	FP_RATE_UC	PRED_ACCURACY_UC	FN_RATE	FP_RATE	PRED_ACCURACY
2.500000e+01	1.004016e-01	8.000000e-01	4.000000e+00	9.756098e-02	8.095238e-01	3.023256e-01	5.627706e-02	9.051095e-01
inf	1.048387e-01	7.903226e-01	4.000000e+00	9.756098e-02	8.095238e-01	2.727273e-01	5.172414e-02	9.130435e-01
5.294118e-01	3.396226e-02	9.361702e-01	2.500000e-01	2.272727e-02	9.583333e-01	2.444444e-01	4.721030e-02	9.208633e-01
3.333333e+00	7.874016e-02	8.461538e-01	2.000000e+00	8.000000e-02	8.461538e-01	2.727273e-01	5.172414e-02	9.130435e-01
inf	1.048387e-01	7.903226e-01	6.500000e+00	1.065574e-01	7.903226e-01	2.173913e-01	4.273504e-02	9.285714e-01
4.200000e+00	8.300395e-02	8.372093e-01	2.333333e+00	8.433735e-02	8.372093e-01	3.023256e-01	5.627706e-02	9.051095e-01
2.714286e+00	7.450980e-02	8.549618e-01	1.500000e+00	7.142857e-02	8.636364e-01	2.173913e-01	4.273504e-02	9.285714e-01
inf	1.048387e-01	7.903226e-01	3.285714e+00	9.311741e-02	8.188976e-01	2.444444e-01	4.721030e-02	9.208633e-01
1.200000e+01	9.600000e-02	8.095238e-01	1.727273e+00	7.569721e-02	8.549618e-01	3.023256e-01	5.627706e-02	9.051095e-01
inf	1.048387e-01	7.903226e-01	5.000000e+00	1.020408e-01	8.000000e-01	2.444444e-01	4.721030e-02	9.208633e-01
inf	1.048387e-01	7.903226e-01	9.000000e+00	1.111111e-01	7.804878e-01	2.444444e-01	4.721030e-02	9.208633e-01
4.200000e+00	8.300395e-02	8.372093e-01	1.307692e+00	6.719368e-02	8.721805e-01	2.444444e-01	4.721030e-02	9.208633e-01
4.200000e+00	8.300395e-02	8.372093e-01	1.307692e+00	6.719368e-02	8.721805e-01	2.173913e-01	4.273504e-02	9.285714e-01
7.666667e+00	9.163347e-02	8.188976e-01	1.727273e+00	7.569721e-02	8.549618e-01	2.173913e-01	4.273504e-02	9.285714e-01
5.500000e+00	8.730159e-02	8.281250e-01	1.727273e+00	7.569721e-02	8.549618e-01	2.444444e-01	4.721030e-02	9.208633e-01
7.666667e+00	9.163347e-02	8.188976e-01	2.000000e+00	8.000000e-02	8.461538e-01	2.444444e-01	4.721030e-02	9.208633e-01
inf	1.048387e-01	7.903226e-01	3.285714e+00	9.311741e-02	8.188976e-01	3.023256e-01	5.627706e-02	9.051095e-01
1.600000e+00	6.201550e-02	8.805970e-01	8.750000e-01	5.468750e-02	8.970588e-01	2.173913e-01	4.273504e-02	9.285714e-01
inf	1.048387e-01	7.903226e-01	4.000000e+00	9.756098e-02	8.095238e-01	1.914894e-01	3.829787e-02	9.361702e-01
3.000000e-01	2.238806e-02	9.583333e-01	3.043478e-01	2.661597e-02	9.510490e-01	2.727273e-01	5.172414e-02	9.130435e-01
2.500000e+01	1.004016e-01	8.000000e-01	5.000000e+00	1.020408e-01	8.000000e-01	2.444444e-01	4.721030e-02	9.208633e-01
1.888889e+00	6.614786e-02	8.721805e-01	1.000000e+00	5.882353e-02	8.888889e-01	2.444444e-01	4.721030e-02	9.208633e-01
1.600000e+00	6.201550e-02	8.805970e-01	7.647059e-01	5.058366e-02	9.051095e-01	2.444444e-01	4.721030e-02	9.208633e-01
4.200000e+00	8.300395e-02	8.372093e-01	1.142857e+00	6.299213e-02	8.805970e-01	2.727273e-01	5.172414e-02	9.130435e-01
7.666667e+00	9.163347e-02	8.188976e-01	3.285714e+00	9.311741e-02	8.188976e-01	2.444444e-01	4.721030e-02	9.208633e-01
inf	1.048387e-01	7.903226e-01	3.285714e+00	9.311741e-02	8.188976e-01	3.023256e-01	5.627706e-02	9.051095e-01
2.500000e+01	1.004016e-01	8.000000e-01	6.500000e+00	1.065574e-01	7.903226e-01	2.444444e-01	4.721030e-02	9.208633e-01
1.200000e+01	9.600000e-02	8.095238e-01	4.000000e+00	9.756098e-02	8.095238e-01	3.023256e-01	5.627706e-02	9.051095e-01
inf	1.048387e-01	7.903226e-01	2.900000e+01	1.203320e-01	7.603306e-01	2.727273e-01	5.172414e-02	9.130435e-01
inf	1.048387e-01	7.903226e-01	5.000000e+00	1.020408e-01	8.000000e-01	1.914894e-01	3.829787e-02	9.361702e-01
FN_RATE_CD	FP_RATE_CD	PRED_ACCURACY_CD	FN_RATE_UC	FP_RATE_UC	PRED_ACCURACY_UC	FN_RATE	FP_RATE	PRED_ACCURACY
9.090909e-02	3.484321e-03	9.932886e-01	7.692308e-02	3.508772e-03	9.932886e-01	8.333333e-02	7.352941e-03	9.864865e-01
0.000000e+00	0.000000e+00	1.000000e+00	7.692308e-02	3.508772e-03	9.932886e-01	4.000000e-02	3.663004e-03	9.932886e-01
9.090909e-02	3.484321e-03	9.932886e-01	7.692308e-02	3.508772e-03	9.932886e-01	4.000000e-02	3.663004e-03	9.932886e-01
inf	4.347826e-02	9.130435e-01	1.300000e+01	4.761905e-02	9.051095e-01	4.000000e-02	3.663004e-03	9.932886e-01
9.090909e-02	3.484321e-03	9.932886e-01	0.000000e+00	0.000000e+00	1.000000e+00	4.000000e-02	3.663004e-03	9.932886e-01
inf	4.347826e-02	9.130435e-01	1.300000e+01	4.761905e-02	9.051095e-01	8.333333e-02	7.352941e-03	9.864865e-01
0.000000e+00	0.000000e+00	1.000000e+00	1.666667e-01	7.042254e-03	9.864865e-01	8.333333e-02	7.352941e-03	9.864865e-01
9.090909e-02	3.484321e-03	9.932886e-01	1.666667e-01	7.042254e-03	9.864865e-01	8.333333e-02	7.352941e-03	9.864865e-01
inf	4.347826e-02	9.130435e-01	6.000000e+00	4.379562e-02	9.130435e-01	4.000000e-02	3.663004e-03	9.932886e-01
inf	4.347826e-02	9.130435e-01	6.000000e+00	4.379562e-02	9.130435e-01	4.000000e-02	3.663004e-03	9.932886e-01
inf	4.347826e-02	9.130435e-01	6.000000e+00	4.379562e-02	9.130435e-01	4.000000e-02	3.663004e-03	9.932886e-01
9.090909e-02	3.484321e-03	9.932886e-01	0.000000e+00	0.000000e+00	1.000000e+00	4.000000e-02	3.663004e-03	9.932886e-01
inf	4.347826e-02	9.130435e-01	1.300000e+01	4.761905e-02	9.051095e-01	4.000000e-02	3.663004e-03	9.932886e-01
9.090909e-02	3.484321e-03	9.932886e-01	7.692308e-02	3.508772e-03	9.932886e-01	4.000000e-02	3.663004e-03	9.932886e-01
inf	4.347826e-02	9.130435e-01	6.000000e+00	4.379562e-02	9.130435e-01	4.000000e-02	3.663004e-03	9.932886e-01
9.090909e-02	3.484321e-03	9.932886e-01	7.692308e-02	3.508772e-03	9.932886e-01	4.000000e-02	3.663004e-03	9.932886e-01
9.090909e-02	3.484321e-03	9.932886e-01	1.666667e-01	7.042254e-03	9.864865e-01	8.333333e-02	7.352941e-03	9.864865e-01
0.000000e+00	0.000000e+00	1.000000e+00	7.692308e-02	3.508772e-03	9.932886e-01	4.000000e-02	3.663004e-03	9.932886e-01
9.090909e-02	3.484321e-03	9.932886e-01	7.692308e-02	3.508772e-03	9.932886e-01	4.000000e-02	3.663004e-03	9.932886e-01
9.090909e-02	3.484321e-03	9.932886e-01	7.692308e-02	3.508772e-03	9.932886e-01	4.000000e-02	3.663004e-03	9.932886e-01
inf	4.347826e-02	9.130435e-01	6.000000e+00	4.379562e-02	9.130435e-01	4.000000e-02	3.663004e-03	9.932886e-01
inf	4.347826e-02	9.130435e-01	inf	5.147059e-02	8.970588e-01	8.333333e-02	7.352941e-03	9.864865e-01
inf	4.347826e-02	9.130435e-01	1.300000e+01	4.761905e-02	9.051095e-01	8.333333e-02	7.352941e-03	9.864865e-01
0.000000e+00	0.000000e+00	1.000000e+00	7.692308e-02	3.508772e-03	9.932886e-01	4.000000e-02	3.663004e-03	9.932886e-01
inf	4.347826e-02	9.130435e-01	6.000000e+00	4.379562e-02	9.130435e-01	4.000000e-02	3.663004e-03	9.932886e-01
9.090909e-02	3.484321e-03	9.932886e-01	7.692308e-02	3.508772e-03	9.932886e-01	4.000000e-02	3.663004e-03	9.932886e-01
inf	4.347826e-02	9.130435e-01	6.000000e+00	4.379562e-02	9.130435e-01	8.333333e-02	7.352941e-03	9.864865e-01
0.000000e+00	0.000000e+00	1.000000e+00	7.692308e-02	3.508772e-03	9.932886e-01	4.000000e-02	3.663004e-03	9.932886e-01
0.000000e+00	0.000000e+00	1.000000e+00	1.666667e-01	7.042254e-03	9.864865e-01	8.333333e-02	7.352941e-03	9.864865e-01
0.000000e+00	0.000000e+00	1.000000e+00	7.692308e-02	3.508772e-03	9.932886e-01	4.000000e-02	3.663004e-03	9.932886e-01
FN_RATE_CD	FP_RATE_CD	PRED_ACCURACY_CD	FN_RATE_UC	FP_RATE_UC	PRED_ACCURACY_UC	FN_RATE	FP_RATE	PRED_ACCURACY
5.263158e-02	3.584229e-03	9.932886e-01	1.578947e-01	1.090909e-02	9.795918e-01	1.052632e-01	1.574803e-02	9.726027e-01
inf	7.692308e-02	8.461538e-01	inf	8.593750e-02	8.281250e-01	1.351351e-01	1.976285e-02	9.655172e-01
1.111111e-01	7.194245e-03	9.864865e-01	1.000000e-01	7.246377e-03	9.864865e-01	1.052632e-01	1.574803e-02	9.726027e-01
1.111111e-01	7.194245e-03	9.864865e-01	1.000000e-01	7.246377e-03	9.864865e-01	1.052632e-01	1.574803e-02	9.726027e-01
0.000000e+00	0.000000e+00	1.000000e+00	1.578947e-01	1.090909e-02	9.795918e-01	7.692308e-02	1.176471e-02	9.795918e-01
5.263158e-02	3.584229e-03	9.932886e-01	1.000000e-01	7.246377e-03	9.864865e-01	7.692308e-02	1.176471e-02	9.795918e-01
1.764706e-01	1.083032e-02	9.795918e-01	1.000000e-01	7.246377e-03	9.864865e-01	1.351351e-01	1.976285e-02	9.655172e-01
inf	7.692308e-02	8.461538e-01	inf	8.593750e-02	8.281250e-01	7.692308e-02	1.176471e-02	9.795918e-01
1.111111e-01	7.194245e-03	9.864865e-01	1.000000e-01	7.246377e-03	9.864865e-01	1.052632e-01	1.574803e-02	9.726027e-01
5.263158e-02	3.584229e-03	9.932886e-01	1.578947e-01	1.090909e-02	9.795918e-01	1.052632e-01	1.574803e-02	9.726027e-01
0.000000e+00	0.000000e+00	1.000000e+00	1.000000e-01	7.246377e-03	9.864865e-01	5.000000e-02	7.812500e-03	9.864865e-01
inf	7.692308e-02	8.461538e-01	inf	8.593750e-02	8.281250e-01	1.052632e-01	1.574803e-02	9.726027e-01
inf	7.692308e-02	8.461538e-01	inf	8.593750e-02	8.281250e-01	1.351351e-01	1.976285e-02	9.655172e-01
5.263158e-02	3.584229e-03	9.932886e-01	1.000000e-01	7.246377e-03	9.864865e-01	7.692308e-02	1.176471e-02	9.795918e-01
5.263158e-02	3.584229e-03	9.932886e-01	4.761905e-02	3.610108e-03	9.932886e-01	5.000000e-02	7.812500e-03	9.864865e-01
1.111111e-01	7.194245e-03	9.864865e-01	1.000000e-01	7.246377e-03	9.864865e-01	1.052632e-01	1.574803e-02	9.726027e-01
6.666667e-01	2.941176e-02	9.436620e-01	4.666667e-01	2.583026e-02	9.510490e-01	1.052632e-01	1.574803e-02	9.726027e-01
8.181818e-01	3.321033e-02	9.361702e-01	5.714286e-01	2.962963e-02	9.436620e-01	1.052632e-01	1.574803e-02	9.726027e-01
1.764706e-01	1.083032e-02	9.795918e-01	1.000000e-01	7.246377e-03	9.864865e-01	1.052632e-01	1.574803e-02	9.726027e-01
0.000000e+00	0.000000e+00	1.000000e+00	1.000000e-01	7.246377e-03	9.864865e-01	5.000000e-02	7.812500e-03	9.864865e-01
5.263158e-02	3.584229e-03	9.932886e-01	1.578947e-01	1.090909e-02	9.795918e-01	1.052632e-01	1.574803e-02	9.726027e-01
2.333333e+00	5.263158e-02	8.970588e-01	1.750000e+00	5.303030e-02	8.970588e-01	1.052632e-01	1.574803e-02	9.726027e-01
inf	7.692308e-02	8.461538e-01	inf	8.593750e-02	8.281250e-01	5.000000e-02	7.812500e-03	9.864865e-01
1.900000e+01	7.279693e-02	8.549618e-01	inf	8.593750e-02	8.281250e-01	1.052632e-01	1.574803e-02	9.726027e-01
inf	7.692308e-02	8.461538e-01	6.333333e+00	7.335907e-02	8.549618e-01	1.052632e-01	1.574803e-02	9.726027e-01
1.111111e-01	7.194245e-03	9.864865e-01	1.578947e-01	1.090909e-02	9.795918e-01	1.052632e-01	1.574803e-02	9.726027e-01
5.263158e-02	3.584229e-03	9.932886e-01	1.578947e-01	1.090909e-02	9.795918e-01	1.052632e-01	1.574803e-02	9.726027e-01
inf	7.692308e-02	8.461538e-01	6.333333e+00	7.335907e-02	8.549618e-01	5.000000e-02	7.812500e-03	9.864865e-01
1.500000e+00	4.477612e-02	9.130435e-01	1.000000e+00	4.119850e-02	9.208633e-01	1.052632e-01	1.574803e-02	9.726027e-01
1.111111e-01	7.194245e-03	9.864865e-01	2.222222e-01	1.459854e-02	9.726027e-01	1.052632e-01	1.574803e-02	9.726027e-01
FN_RATE_CD	FP_RATE_CD	PRED_ACCURACY_CD	FN_RATE_UC	FP_RATE_UC	PRED_ACCURACY_UC	FN_RATE	FP_RATE	PRED_ACCURACY
1.750000e+00	2.482270e-02	9.510490e-01	6.428571e-01	3.358209e-02	9.361702e-01	6.250000e-02	7.575758e-03	9.864865e-01
5.714286e-01	1.403509e-02	9.726027e-01	2.777778e-01	1.838235e-02	9.655172e-01	1.724138e-01	1.915709e-02	9.655172e-01
1.000000e+01	3.584229e-02	9.285714e-01	1.300000e+00	4.924242e-02	9.051095e-01	1.333333e-01	1.526718e-02	9.726027e-01
3.750000e-01	1.048951e-02	9.795918e-01	2.777778e-01	1.838235e-02	9.655172e-01	1.724138e-01	1.915709e-02	9.655172e-01
3.750000e-01	1.048951e-02	9.795918e-01	2.777778e-01	1.838235e-02	9.655172e-01	1.724138e-01	1.915709e-02	9.655172e-01
1.000000e-01	3.472222e-03	9.932886e-01	1.500000e-01	1.094891e-02	9.795918e-01	1.333333e-01	1.526718e-02	9.726027e-01
1.750000e+00	2.482270e-02	9.510490e-01	3.529412e-01	2.214022e-02	9.583333e-01	9.677419e-02	1.140684e-02	9.795918e-01
3.750000e-01	1.048951e-02	9.795918e-01	3.529412e-01	2.214022e-02	9.583333e-01	9.677419e-02	1.140684e-02	9.795918e-01
5.714286e-01	1.403509e-02	9.726027e-01	4.375000e-01	2.592593e-02	9.510490e-01	1.724138e-01	1.915709e-02	9.655172e-01
1.200000e+00	2.120141e-02	9.583333e-01	5.333333e-01	2.973978e-02	9.436620e-01	9.677419e-02	1.140684e-02	9.795918e-01
1.750000e+00	2.482270e-02	9.510490e-01	5.333333e-01	2.973978e-02	9.436620e-01	1.333333e-01	1.526718e-02	9.726027e-01
5.714286e-01	1.403509e-02	9.726027e-01	2.105263e-01	1.465201e-02	9.726027e-01	1.724138e-01	1.915709e-02	9.655172e-01
8.333333e-01	1.760563e-02	9.655172e-01	3.529412e-01	2.214022e-02	9.583333e-01	1.333333e-01	1.526718e-02	9.726027e-01
inf	3.956835e-02	9.208633e-01	1.090909e+00	4.528302e-02	9.130435e-01	9.677419e-02	1.140684e-02	9.795918e-01
1.750000e+00	2.482270e-02	9.510490e-01	5.333333e-01	2.973978e-02	9.436620e-01	9.677419e-02	1.140684e-02	9.795918e-01
5.714286e-01	1.403509e-02	9.726027e-01	3.529412e-01	2.214022e-02	9.583333e-01	9.677419e-02	1.140684e-02	9.795918e-01
5.714286e-01	1.403509e-02	9.726027e-01	3.529412e-01	2.214022e-02	9.583333e-01	1.333333e-01	1.526718e-02	9.726027e-01
inf	3.956835e-02	9.208633e-01	1.300000e+00	4.924242e-02	9.051095e-01	6.250000e-02	7.575758e-03	9.864865e-01
2.666667e+00	2.846975e-02	9.436620e-01	5.333333e-01	2.973978e-02	9.436620e-01	9.677419e-02	1.140684e-02	9.795918e-01
inf	3.956835e-02	9.208633e-01	1.090909e+00	4.528302e-02	9.130435e-01	9.677419e-02	1.140684e-02	9.795918e-01
5.714286e-01	1.403509e-02	9.726027e-01	4.375000e-01	2.592593e-02	9.510490e-01	1.333333e-01	1.526718e-02	9.726027e-01
inf	3.956835e-02	9.208633e-01	1.875000e+00	5.725191e-02	8.888889e-01	1.724138e-01	1.915709e-02	9.655172e-01
1.200000e+00	2.120141e-02	9.583333e-01	5.333333e-01	2.973978e-02	9.436620e-01	1.333333e-01	1.526718e-02	9.726027e-01
1.750000e+00	2.482270e-02	9.510490e-01	6.428571e-01	3.358209e-02	9.361702e-01	9.677419e-02	1.140684e-02	9.795918e-01
1.750000e+00	2.482270e-02	9.510490e-01	5.333333e-01	2.973978e-02	9.436620e-01	1.333333e-01	1.526718e-02	9.726027e-01
1.000000e+01	3.584229e-02	9.285714e-01	7.692308e-01	3.745318e-02	9.285714e-01	1.333333e-01	1.526718e-02	9.726027e-01
inf	3.956835e-02	9.208633e-01	9.166667e-01	4.135338e-02	9.208633e-01	1.724138e-01	1.915709e-02	9.655172e-01
1.750000e+00	2.482270e-02	9.510490e-01	6.428571e-01	3.358209e-02	9.361702e-01	9.677419e-02	1.140684e-02	9.795918e-01
4.500000e+00	3.214286e-02	9.361702e-01	9.166667e-01	4.135338e-02	9.208633e-01	1.333333e-01	1.526718e-02	9.726027e-01
5.714286e-01	1.403509e-02	9.726027e-01	5.333333e-01	2.973978e-02	9.436620e-01	1.333333e-01	1.526718e-02	9.726027e-01
FN_RATE_CD	FP_RATE_CD	PRED_ACCURACY_CD	FN_RATE_UC	FP_RATE_UC	PRED_ACCURACY_UC	FN_RATE	FP_RATE	PRED_ACCURACY
1.166667e+00	5.384615e-02	8.970588e-01	1.000000e+00	5.882353e-02	8.888889e-01	3.333333e-01	6.086957e-02	8.970588e-01
1.166667e+00	5.384615e-02	8.970588e-01	1.727273e+00	7.569721e-02	8.549618e-01	3.333333e-01	6.086957e-02	8.970588e-01
2.714286e+00	7.450980e-02	8.549618e-01	2.000000e+00	8.000000e-02	8.461538e-01	3.023256e-01	5.627706e-02	9.051095e-01
7.333333e-01	4.182510e-02	9.208633e-01	1.307692e+00	6.719368e-02	8.721805e-01	3.023256e-01	5.627706e-02	9.051095e-01
1.166667e+00	5.384615e-02	8.970588e-01	2.750000e+00	8.870968e-02	8.281250e-01	3.658537e-01	6.550218e-02	8.888889e-01
8.571429e-01	4.580153e-02	9.130435e-01	1.307692e+00	6.719368e-02	8.721805e-01	2.727273e-01	5.172414e-02	9.130435e-01
5.294118e-01	3.396226e-02	9.361702e-01	1.000000e+00	5.882353e-02	8.888889e-01	3.023256e-01	5.627706e-02	9.051095e-01
8.571429e-01	4.580153e-02	9.130435e-01	1.307692e+00	6.719368e-02	8.721805e-01	2.727273e-01	5.172414e-02	9.130435e-01
1.600000e+00	6.201550e-02	8.805970e-01	2.333333e+00	8.433735e-02	8.372093e-01	2.727273e-01	5.172414e-02	9.130435e-01
1.600000e+00	6.201550e-02	8.805970e-01	3.285714e+00	9.311741e-02	8.188976e-01	3.658537e-01	6.550218e-02	8.888889e-01
5.294118e-01	3.396226e-02	9.361702e-01	1.000000e+00	5.882353e-02	8.888889e-01	3.333333e-01	6.086957e-02	8.970588e-01
1.888889e+00	6.614786e-02	8.721805e-01	3.285714e+00	9.311741e-02	8.188976e-01	2.727273e-01	5.172414e-02	9.130435e-01
1.166667e+00	5.384615e-02	8.970588e-01	1.142857e+00	6.299213e-02	8.805970e-01	3.333333e-01	6.086957e-02	8.970588e-01
1.000000e+00	4.980843e-02	9.051095e-01	1.500000e+00	7.142857e-02	8.636364e-01	2.727273e-01	5.172414e-02	9.130435e-01
5.294118e-01	3.396226e-02	9.361702e-01	1.142857e+00	6.299213e-02	8.805970e-01	3.023256e-01	5.627706e-02	9.051095e-01
6.250000e-01	3.787879e-02	9.285714e-01	2.000000e+00	8.000000e-02	8.461538e-01	3.023256e-01	5.627706e-02	9.051095e-01
3.684211e-01	2.621723e-02	9.510490e-01	1.000000e+00	5.882353e-02	8.888889e-01	2.727273e-01	5.172414e-02	9.130435e-01
5.294118e-01	3.396226e-02	9.361702e-01	1.307692e+00	6.719368e-02	8.721805e-01	3.333333e-01	6.086957e-02	8.970588e-01
8.571429e-01	4.580153e-02	9.130435e-01	1.727273e+00	7.569721e-02	8.549618e-01	3.333333e-01	6.086957e-02	8.970588e-01
6.250000e-01	3.787879e-02	9.285714e-01	1.307692e+00	6.719368e-02	8.721805e-01	3.023256e-01	5.627706e-02	9.051095e-01
1.888889e+00	6.614786e-02	8.721805e-01	1.307692e+00	6.719368e-02	8.721805e-01	2.727273e-01	5.172414e-02	9.130435e-01
1.000000e+00	4.980843e-02	9.051095e-01	2.000000e+00	8.000000e-02	8.461538e-01	3.658537e-01	6.550218e-02	8.888889e-01
1.600000e+00	6.201550e-02	8.805970e-01	6.500000e+00	1.065574e-01	7.903226e-01	3.658537e-01	6.550218e-02	8.888889e-01
6.250000e-01	3.787879e-02	9.285714e-01	1.500000e+00	7.142857e-02	8.636364e-01	3.333333e-01	6.086957e-02	8.970588e-01
8.571429e-01	4.580153e-02	9.130435e-01	2.000000e+00	8.000000e-02	8.461538e-01	3.333333e-01	6.086957e-02	8.970588e-01
5.294118e-01	3.396226e-02	9.361702e-01	6.666667e-01	4.651163e-02	9.130435e-01	3.658537e-01	6.550218e-02	8.888889e-01
1.363636e+00	5.791506e-02	8.888889e-01	2.333333e+00	8.433735e-02	8.372093e-01	4.000000e-01	7.017544e-02	8.805970e-01
8.571429e-01	4.580153e-02	9.130435e-01	2.750000e+00	8.870968e-02	8.281250e-01	2.727273e-01	5.172414e-02	9.130435e-01
3.684211e-01	2.621723e-02	9.510490e-01	1.142857e+00	6.299213e-02	8.805970e-01	3.658537e-01	6.550218e-02	8.888889e-01
3.684211e-01	2.621723e-02	9.510490e-01	6.666667e-01	4.651163e-02	9.130435e-01	2.173913e-01	4.273504e-02	9.285714e-01
FN_RATE_CD	FP_RATE_CD	PRED_ACCURACY_CD	FN_RATE_UC	FP_RATE_UC	PRED_ACCURACY_UC	FN_RATE	FP_RATE	PRED_ACCURACY
1.000000e-01	3.472222e-03	9.932886e-01	9.090909e-02	3.484321e-03	9.932886e-01	9.523810e-02	7.272727e-03	9.864865e-01
1.000000e-01	3.472222e-03	9.932886e-01	9.090909e-02	3.484321e-03	9.932886e-01	9.523810e-02	7.272727e-03	9.864865e-01
0.000000e+00	0.000000e+00	1.000000e+00	2.000000e-01	6.993007e-03	9.864865e-01	9.523810e-02	7.272727e-03	9.864865e-01
inf	3.956835e-02	9.208633e-01	inf	4.347826e-02	9.130435e-01	1.500000e-01	1.094891e-02	9.795918e-01
inf	3.956835e-02	9.208633e-01	inf	4.347826e-02	9.130435e-01	9.523810e-02	7.272727e-03	9.864865e-01
inf	3.956835e-02	9.208633e-01	inf	4.347826e-02	9.130435e-01	9.523810e-02	7.272727e-03	9.864865e-01
inf	3.956835e-02	9.208633e-01	inf	4.347826e-02	9.130435e-01	9.523810e-02	7.272727e-03	9.864865e-01
0.000000e+00	0.000000e+00	1.000000e+00	9.090909e-02	3.484321e-03	9.932886e-01	4.545455e-02	3.623188e-03	9.932886e-01
inf	3.956835e-02	9.208633e-01	inf	4.347826e-02	9.130435e-01	1.500000e-01	1.094891e-02	9.795918e-01
inf	3.956835e-02	9.208633e-01	inf	4.347826e-02	9.130435e-01	9.523810e-02	7.272727e-03	9.864865e-01
1.000000e-01	3.472222e-03	9.932886e-01	9.090909e-02	3.484321e-03	9.932886e-01	9.523810e-02	7.272727e-03	9.864865e-01
inf	3.956835e-02	9.208633e-01	inf	4.347826e-02	9.130435e-01	9.523810e-02	7.272727e-03	9.864865e-01
1.000000e-01	3.472222e-03	9.932886e-01	9.090909e-02	3.484321e-03	9.932886e-01	9.523810e-02	7.272727e-03	9.864865e-01
inf	3.956835e-02	9.208633e-01	inf	4.347826e-02	9.130435e-01	9.523810e-02	7.272727e-03	9.864865e-01
2.222222e-01	6.968641e-03	9.864865e-01	0.000000e+00	0.000000e+00	1.000000e+00	9.523810e-02	7.272727e-03	9.864865e-01
inf	3.956835e-02	9.208633e-01	inf	4.347826e-02	9.130435e-01	9.523810e-02	7.272727e-03	9.864865e-01
1.000000e-01	3.472222e-03	9.932886e-01	0.000000e+00	0.000000e+00	1.000000e+00	4.545455e-02	3.623188e-03	9.932886e-01
inf	3.956835e-02	9.208633e-01	inf	4.347826e-02	9.130435e-01	9.523810e-02	7.272727e-03	9.864865e-01
1.000000e-01	3.472222e-03	9.932886e-01	9.090909e-02	3.484321e-03	9.932886e-01	9.523810e-02	7.272727e-03	9.864865e-01
inf	3.956835e-02	9.208633e-01	inf	4.347826e-02	9.130435e-01	9.523810e-02	7.272727e-03	9.864865e-01
0.000000e+00	0.000000e+00	1.000000e+00	2.000000e-01	6.993007e-03	9.864865e-01	9.523810e-02	7.272727e-03	9.864865e-01
inf	3.956835e-02	9.208633e-01	inf	4.347826e-02	9.130435e-01	1.500000e-01	1.094891e-02	9.795918e-01
inf	3.956835e-02	9.208633e-01	inf	4.347826e-02	9.130435e-01	9.523810e-02	7.272727e-03	9.864865e-01
inf	3.956835e-02	9.208633e-01	inf	4.347826e-02	9.130435e-01	9.523810e-02	7.272727e-03	9.864865e-01
inf	3.956835e-02	9.208633e-01	inf	4.347826e-02	9.130435e-01	9.523810e-02	7.272727e-03	9.864865e-01
1.000000e-01	3.472222e-03	9.932886e-01	9.090909e-02	3.484321e-03	9.932886e-01	9.523810e-02	7.272727e-03	9.864865e-01
inf	3.956835e-02	9.208633e-01	inf	4.347826e-02	9.130435e-01	9.523810e-02	7.272727e-03	9.864865e-01
inf	3.956835e-02	9.208633e-01	inf	4.347826e-02	9.130435e-01	4.545455e-02	3.623188e-03	9.932886e-01
FN_RATE_CD	FP_RATE_CD	PRED_ACCURACY_CD	FN_RATE_UC	FP_RATE_UC	PRED_ACCURACY_UC	FN_RATE	FP_RATE	PRED_ACCURACY
3.500000e+00	5.223881e-02	8.970588e-01	2.666667e+00	6.106870e-02	8.805970e-01	2.500000e-01	3.174603e-02	9.436620e-01
1.250000e+00	3.676471e-02	9.285714e-01	1.000000e+00	4.119850e-02	9.208633e-01	1.111111e-01	1.562500e-02	9.726027e-01
inf	6.818182e-02	8.636364e-01	2.666667e+00	6.106870e-02	8.805970e-01	2.121212e-01	2.766798e-02	9.510490e-01
inf	6.818182e-02	8.636364e-01	3.400000e+00	6.513410e-02	8.721805e-01	1.428571e-01	1.960784e-02	9.655172e-01
8.000000e+00	6.015038e-02	8.805970e-01	1.444444e+00	4.905660e-02	9.051095e-01	2.121212e-01	2.766798e-02	9.510490e-01
1.250000e+00	3.676471e-02	9.285714e-01	1.750000e+00	5.303030e-02	8.970588e-01	2.500000e-01	3.174603e-02	9.436620e-01
inf	6.818182e-02	8.636364e-01	1.000000e+01	7.751938e-02	8.461538e-01	2.121212e-01	2.766798e-02	9.510490e-01
5.000000e-01	2.173913e-02	9.583333e-01	2.941176e-01	1.831502e-02	9.655172e-01	2.121212e-01	2.766798e-02	9.510490e-01
5.000000e-01	2.173913e-02	9.583333e-01	2.941176e-01	1.831502e-02	9.655172e-01	2.121212e-01	2.766798e-02	9.510490e-01
inf	6.818182e-02	8.636364e-01	inf	8.593750e-02	8.281250e-01	2.121212e-01	2.766798e-02	9.510490e-01
5.000000e+00	5.617978e-02	8.888889e-01	2.142857e+00	5.703422e-02	8.888889e-01	1.764706e-01	2.362205e-02	9.583333e-01
inf	6.818182e-02	8.636364e-01	1.750000e+00	5.303030e-02	8.970588e-01	2.903226e-01	3.585657e-02	9.361702e-01
3.500000e+00	5.223881e-02	8.970588e-01	3.400000e+00	6.513410e-02	8.721805e-01	2.121212e-01	2.766798e-02	9.510490e-01
8.000000e-01	2.919708e-02	9.436620e-01	5.714286e-01	2.962963e-02	9.436620e-01	2.121212e-01	2.766798e-02	9.510490e-01
5.000000e+00	5.617978e-02	8.888889e-01	2.142857e+00	5.703422e-02	8.888889e-01	1.764706e-01	2.362205e-02	9.583333e-01
1.571429e+00	4.059041e-02	9.208633e-01	1.000000e+00	4.119850e-02	9.208633e-01	1.428571e-01	1.960784e-02	9.655172e-01
inf	6.818182e-02	8.636364e-01	3.400000e+00	6.513410e-02	8.721805e-01	1.764706e-01	2.362205e-02	9.583333e-01
2.000000e+00	4.444444e-02	9.130435e-01	1.444444e+00	4.905660e-02	9.051095e-01	1.764706e-01	2.362205e-02	9.583333e-01
3.500000e+00	5.223881e-02	8.970588e-01	1.750000e+00	5.303030e-02	8.970588e-01	1.764706e-01	2.362205e-02	9.583333e-01
3.500000e+00	5.223881e-02	8.970588e-01	1.200000e+00	4.511278e-02	9.130435e-01	2.500000e-01	3.174603e-02	9.436620e-01
8.000000e+00	6.015038e-02	8.805970e-01	2.142857e+00	5.703422e-02	8.888889e-01	2.500000e-01	3.174603e-02	9.436620e-01
1.700000e+01	6.415094e-02	8.721805e-01	2.666667e+00	6.106870e-02	8.805970e-01	2.121212e-01	2.766798e-02	9.510490e-01
5.000000e+00	5.617978e-02	8.888889e-01	1.200000e+00	4.511278e-02	9.130435e-01	2.500000e-01	3.174603e-02	9.436620e-01
8.000000e+00	6.015038e-02	8.805970e-01	4.500000e+00	6.923077e-02	8.636364e-01	1.764706e-01	2.362205e-02	9.583333e-01
1.700000e+01	6.415094e-02	8.721805e-01	1.750000e+00	5.303030e-02	8.970588e-01	2.121212e-01	2.766798e-02	9.510490e-01
1.700000e+01	6.415094e-02	8.721805e-01	4.500000e+00	6.923077e-02	8.636364e-01	2.500000e-01	3.174603e-02	9.436620e-01
1.000000e+00	3.296703e-02	9.361702e-01	5.714286e-01	2.962963e-02	9.436620e-01	2.121212e-01	2.766798e-02	9.510490e-01
5.000000e+00	5.617978e-02	8.888889e-01	2.666667e+00	6.106870e-02	8.805970e-01	2.500000e-01	3.174603e-02	9.436620e-01
inf	6.818182e-02	8.636364e-01	1.000000e+01	7.751938e-02	8.461538e-01	2.500000e-01	3.174603e-02	9.436620e-01
1.250000e+00	3.676471e-02	9.285714e-01	1.200000e+00	4.511278e-02	9.130435e-01	1.764706e-01	2.362205e-02	9.583333e-01
FN_RATE_CD	FP_RATE_CD	PRED_ACCURACY_CD	FN_RATE_UC	FP_RATE_UC	PRED_ACCURACY_UC	FN_RATE	FP_RATE	PRED_ACCURACY
inf	3.956835e-02	9.208633e-01	2.000000e+00	5.283019e-02	8.970588e-01	1.851852e-01	1.901141e-02	9.655172e-01
inf	3.956835e-02	9.208633e-01	3.200000e+00	6.083650e-02	8.805970e-01	1.851852e-01	1.901141e-02	9.655172e-01
inf	3.956835e-02	9.208633e-01	3.200000e+00	6.083650e-02	8.805970e-01	1.851852e-01	1.901141e-02	9.655172e-01
3.750000e-01	1.048951e-02	9.795918e-01	5.000000e-01	2.573529e-02	9.510490e-01	2.307692e-01	2.290076e-02	9.583333e-01
inf	3.956835e-02	9.208633e-01	2.500000e+00	5.681818e-02	8.888889e-01	1.851852e-01	1.901141e-02	9.655172e-01
inf	3.956835e-02	9.208633e-01	1.625000e+00	4.887218e-02	9.051095e-01	1.428571e-01	1.515152e-02	9.726027e-01
inf	3.956835e-02	9.208633e-01	2.000000e+00	5.283019e-02	8.970588e-01	1.034483e-01	1.132075e-02	9.795918e-01
inf	3.956835e-02	9.208633e-01	3.200000e+00	6.083650e-02	8.805970e-01	2.307692e-01	2.290076e-02	9.583333e-01
inf	3.956835e-02	9.208633e-01	3.200000e+00	6.083650e-02	8.805970e-01	1.851852e-01	1.901141e-02	9.655172e-01
0.000000e+00	0.000000e+00	1.000000e+00	3.125000e-01	1.824818e-02	9.655172e-01	1.851852e-01	1.901141e-02	9.655172e-01
inf	3.956835e-02	9.208633e-01	2.500000e+00	5.681818e-02	8.888889e-01	1.428571e-01	1.515152e-02	9.726027e-01
inf	3.956835e-02	9.208633e-01	4.250000e+00	6.488550e-02	8.721805e-01	2.307692e-01	2.290076e-02	9.583333e-01
inf	3.956835e-02	9.208633e-01	4.250000e+00	6.488550e-02	8.721805e-01	2.307692e-01	2.290076e-02	9.583333e-01
inf	3.956835e-02	9.208633e-01	3.200000e+00	6.083650e-02	8.805970e-01	1.851852e-01	1.901141e-02	9.655172e-01
inf	3.956835e-02	9.208633e-01	3.200000e+00	6.083650e-02	8.805970e-01	2.307692e-01	2.290076e-02	9.583333e-01
1.000000e-01	3.472222e-03	9.932886e-01	4.000000e-01	2.197802e-02	9.583333e-01	2.307692e-01	2.290076e-02	9.583333e-01
0.000000e+00	0.000000e+00	1.000000e+00	2.352941e-01	1.454545e-02	9.726027e-01	1.428571e-01	1.515152e-02	9.726027e-01
inf	3.956835e-02	9.208633e-01	4.250000e+00	6.488550e-02	8.721805e-01	2.307692e-01	2.290076e-02	9.583333e-01
0.000000e+00	0.000000e+00	1.000000e+00	3.125000e-01	1.824818e-02	9.655172e-01	1.851852e-01	1.901141e-02	9.655172e-01
inf	3.956835e-02	9.208633e-01	3.200000e+00	6.083650e-02	8.805970e-01	2.307692e-01	2.290076e-02	9.583333e-01
0.000000e+00	0.000000e+00	1.000000e+00	2.352941e-01	1.454545e-02	9.726027e-01	1.428571e-01	1.515152e-02	9.726027e-01
1.200000e+00	2.120141e-02	9.583333e-01	9.090909e-01	3.717472e-02	9.285714e-01	2.307692e-01	2.290076e-02	9.583333e-01
inf	3.956835e-02	9.208633e-01	3.200000e+00	6.083650e-02	8.805970e-01	1.851852e-01	1.901141e-02	9.655172e-01
FN_RATE_CD	FP_RATE_CD	PRED_ACCURACY_CD	FN_RATE_UC	FP_RATE_UC	PRED_ACCURACY_UC	FN_RATE	FP_RATE	PRED_ACCURACY
1.090909e+00	4.528302e-02	9.130435e-01	1.461538e+00	7.630522e-02	8.549618e-01	3.414634e-01	6.060606e-02	8.970588e-01
1.555556e+00	5.323194e-02	8.970588e-01	1.666667e+00	8.064516e-02	8.461538e-01	3.750000e-01	6.521739e-02	8.888889e-01
1.300000e+00	4.924242e-02	9.051095e-01	1.666667e+00	8.064516e-02	8.461538e-01	3.095238e-01	5.603448e-02	9.051095e-01
1.875000e+00	5.725191e-02	8.888889e-01	2.200000e+00	8.943089e-02	8.281250e-01	3.414634e-01	6.060606e-02	8.970588e-01
9.166667e-01	4.135338e-02	9.208633e-01	1.285714e+00	7.200000e-02	8.636364e-01	3.750000e-01	6.521739e-02	8.888889e-01
1.555556e+00	5.323194e-02	8.970588e-01	1.133333e+00	6.772908e-02	8.721805e-01	3.095238e-01	5.603448e-02	9.051095e-01
9.166667e-01	4.135338e-02	9.208633e-01	1.133333e+00	6.772908e-02	8.721805e-01	2.790698e-01	5.150215e-02	9.130435e-01
7.692308e-01	3.745318e-02	9.285714e-01	1.133333e+00	6.772908e-02	8.721805e-01	2.500000e-01	4.700855e-02	9.208633e-01
3.600000e+00	6.949807e-02	8.636364e-01	3.000000e+00	9.836066e-02	8.095238e-01	2.790698e-01	5.150215e-02	9.130435e-01
1.300000e+00	4.924242e-02	9.051095e-01	1.133333e+00	6.772908e-02	8.721805e-01	3.414634e-01	6.060606e-02	8.970588e-01
9.166667e-01	4.135338e-02	9.208633e-01	1.133333e+00	6.772908e-02	8.721805e-01	3.750000e-01	6.521739e-02	8.888889e-01
2.105263e-01	1.465201e-02	9.726027e-01	3.913043e-01	3.474903e-02	9.361702e-01	3.095238e-01	5.603448e-02	9.051095e-01
1.050000e+01	8.203125e-02	8.372093e-01	3.000000e+00	9.836066e-02	8.095238e-01	3.095238e-01	5.603448e-02	9.051095e-01
1.875000e+00	5.725191e-02	8.888889e-01	1.909091e+00	8.502024e-02	8.372093e-01	3.414634e-01	6.060606e-02	8.970588e-01
1.300000e+00	4.924242e-02	9.051095e-01	1.666667e+00	8.064516e-02	8.461538e-01	3.750000e-01	6.521739e-02	8.888889e-01
1.090909e+00	4.528302e-02	9.130435e-01	1.000000e+00	6.349206e-02	8.805970e-01	2.790698e-01	5.150215e-02	9.130435e-01
9.166667e-01	4.135338e-02	9.208633e-01	1.000000e+00	6.349206e-02	8.805970e-01	2.222222e-01	4.255319e-02	9.285714e-01
2.285714e+00	6.130268e-02	8.805970e-01	1.666667e+00	8.064516e-02	8.461538e-01	3.414634e-01	6.060606e-02	8.970588e-01
2.833333e+00	6.538462e-02	8.721805e-01	7.000000e+00	1.166667e-01	7.704918e-01	4.102564e-01	6.986900e-02	8.805970e-01
9.166667e-01	4.135338e-02	9.208633e-01	1.000000e+00	6.349206e-02	8.805970e-01	2.500000e-01	4.700855e-02	9.208633e-01
inf	9.055118e-02	8.188976e-01	3.571429e+00	1.028807e-01	8.000000e-01	3.414634e-01	6.060606e-02	8.970588e-01
2.285714e+00	6.130268e-02	8.805970e-01	1.909091e+00	8.502024e-02	8.372093e-01	3.414634e-01	6.060606e-02	8.970588e-01
1.300000e+00	4.924242e-02	9.051095e-01	1.666667e+00	8.064516e-02	8.461538e-01	2.790698e-01	5.150215e-02	9.130435e-01
1.555556e+00	5.323194e-02	8.970588e-01	1.666667e+00	8.064516e-02	8.461538e-01	3.095238e-01	5.603448e-02	9.051095e-01
1.555556e+00	5.323194e-02	8.970588e-01	2.200000e+00	8.943089e-02	8.281250e-01	3.750000e-01	6.521739e-02	8.888889e-01
1.555556e+00	5.323194e-02	8.970588e-01	1.000000e+00	6.349206e-02	8.805970e-01	2.500000e-01	4.700855e-02	9.208633e-01
9.166667e-01	4.135338e-02	9.208633e-01	1.909091e+00	8.502024e-02	8.372093e-01	4.102564e-01	6.986900e-02	8.805970e-01
1.300000e+00	4.924242e-02	9.051095e-01	1.000000e+00	6.349206e-02	8.805970e-01	3.414634e-01	6.060606e-02	8.970588e-01
7.692308e-01	3.745318e-02	9.285714e-01	1.000000e+00	6.349206e-02	8.805970e-01	4.102564e-01	6.986900e-02	8.805970e-01
1.555556e+00	5.323194e-02	8.970588e-01	1.666667e+00	8.064516e-02	8.461538e-01	3.414634e-01	6.060606e-02	8.970588e-01
FN_RATE_CD	FP_RATE_CD	PRED_ACCURACY_CD	FN_RATE_UC	FP_RATE_UC	PRED_ACCURACY_UC	FN_RATE	FP_RATE	PRED_ACCURACY
1.400000e+00	2.491103e-02	9.510490e-01	1.333333e+00	2.877698e-02	9.436620e-01	1.818182e-01	1.481481e-02	9.726027e-01
2.000000e+00	2.857143e-02	9.436620e-01	1.333333e+00	2.877698e-02	9.436620e-01	2.380952e-01	1.858736e-02	9.655172e-01
1.000000e+00	2.127660e-02	9.583333e-01	1.800000e+00	3.249097e-02	9.361702e-01	1.818182e-01	1.481481e-02	9.726027e-01
0.000000e+00	0.000000e+00	1.000000e+00	4.000000e-01	1.418440e-02	9.726027e-01	1.818182e-01	1.481481e-02	9.726027e-01
1.000000e+00	2.127660e-02	9.583333e-01	1.000000e+00	2.508961e-02	9.510490e-01	1.304348e-01	1.107011e-02	9.795918e-01
1.400000e+00	2.491103e-02	9.510490e-01	1.333333e+00	2.877698e-02	9.436620e-01	2.380952e-01	1.858736e-02	9.655172e-01
7.142857e-01	1.766784e-02	9.655172e-01	1.000000e+00	2.508961e-02	9.510490e-01	1.304348e-01	1.107011e-02	9.795918e-01
inf	4.347826e-02	9.130435e-01	1.000000e+00	2.508961e-02	9.510490e-01	2.380952e-01	1.858736e-02	9.655172e-01
1.000000e+00	2.127660e-02	9.583333e-01	1.000000e+00	2.508961e-02	9.510490e-01	2.380952e-01	1.858736e-02	9.655172e-01
2.000000e+00	2.857143e-02	9.436620e-01	inf	5.147059e-02	8.970588e-01	3.684211e-01	2.621723e-02	9.510490e-01
1.000000e+00	2.127660e-02	9.583333e-01	1.333333e+00	2.877698e-02	9.436620e-01	1.818182e-01	1.481481e-02	9.726027e-01
1.000000e+00	2.127660e-02	9.583333e-01	1.300000e+01	4.761905e-02	9.051095e-01	3.684211e-01	2.621723e-02	9.510490e-01
7.142857e-01	1.766784e-02	9.655172e-01	1.000000e+00	2.508961e-02	9.510490e-01	1.304348e-01	1.107011e-02	9.795918e-01
inf	4.347826e-02	9.130435e-01	1.333333e+00	2.877698e-02	9.436620e-01	2.380952e-01	1.858736e-02	9.655172e-01
1.000000e+00	2.127660e-02	9.583333e-01	1.333333e+00	2.877698e-02	9.436620e-01	2.380952e-01	1.858736e-02	9.655172e-01
7.142857e-01	1.766784e-02	9.655172e-01	6.000000e+00	4.379562e-02	9.130435e-01	3.684211e-01	2.621723e-02	9.510490e-01
1.000000e+00	2.127660e-02	9.583333e-01	1.000000e+00	2.508961e-02	9.510490e-01	2.380952e-01	1.858736e-02	9.655172e-01
2.000000e+00	2.857143e-02	9.436620e-01	inf	5.147059e-02	8.970588e-01	3.684211e-01	2.621723e-02	9.510490e-01
7.142857e-01	1.766784e-02	9.655172e-01	6.000000e+00	4.379562e-02	9.130435e-01	3.684211e-01	2.621723e-02	9.510490e-01
9.090909e-02	3.484321e-03	9.932886e-01	7.500000e-01	2.142857e-02	9.583333e-01	3.000000e-01	2.238806e-02	9.583333e-01
1.000000e+00	2.127660e-02	9.583333e-01	1.800000e+00	3.249097e-02	9.361702e-01	2.380952e-01	1.858736e-02	9.655172e-01
1.000000e+00	2.127660e-02	9.583333e-01	1.333333e+00	2.877698e-02	9.436620e-01	2.380952e-01	1.858736e-02	9.655172e-01
7.142857e-01	1.766784e-02	9.655172e-01	1.800000e+00	3.249097e-02	9.361702e-01	1.818182e-01	1.481481e-02	9.726027e-01
7.142857e-01	1.766784e-02	9.655172e-01	1.333333e+00	2.877698e-02	9.436620e-01	1.818182e-01	1.481481e-02	9.726027e-01
9.090909e-02	3.484321e-03	9.932886e-01	1.000000e+00	2.508961e-02	9.510490e-01	3.684211e-01	2.621723e-02	9.510490e-01
1.400000e+00	2.491103e-02	9.510490e-01	1.000000e+00	2.508961e-02	9.510490e-01	2.380952e-01	1.858736e-02	9.655172e-01
1.000000e+00	2.127660e-02	9.583333e-01	1.800000e+00	3.249097e-02	9.361702e-01	1.304348e-01	1.107011e-02	9.795918e-01
1.000000e+00	2.127660e-02	9.583333e-01	1.333333e+00	2.877698e-02	9.436620e-01	1.304348e-01	1.107011e-02	9.795918e-01
inf	4.347826e-02	9.130435e-01	1.333333e+00	2.877698e-02	9.436620e-01	2.380952e-01	1.858736e-02	9.655172e-01
1.000000e+00	2.127660e-02	9.583333e-01	1.300000e+01	4.761905e-02	9.051095e-01	3.684211e-01	2.621723e-02	9.510490e-01
FN_RATE_CD	FP_RATE_CD	PRED_ACCURACY_CD	FN_RATE_UC	FP_RATE_UC	PRED_ACCURACY_UC	FN_RATE	FP_RATE	PRED_ACCURACY
2.100000e+01	8.171206e-02	8.372093e-01	5.800000e+00	1.223629e-01	7.603306e-01	2.727273e-01	5.172414e-02	9.130435e-01
2.666667e+00	6.106870e-02	8.805970e-01	3.857143e+00	1.129707e-01	7.804878e-01	3.658537e-01	6.550218e-02	8.888889e-01
1.578947e-01	1.090909e-02	9.795918e-01	6.190476e-01	5.138340e-02	9.051095e-01	3.658537e-01	6.550218e-02	8.888889e-01
8.333333e-01	3.731343e-02	9.285714e-01	7.000000e-01	5.555556e-02	8.970588e-01	2.727273e-01	5.172414e-02	9.130435e-01
1.000000e+00	4.119850e-02	9.208633e-01	1.266667e+00	7.692308e-02	8.549618e-01	4.000000e-01	7.017544e-02	8.805970e-01
6.923077e-01	3.345725e-02	9.361702e-01	1.000000e+00	6.827309e-02	8.721805e-01	3.658537e-01	6.550218e-02	8.888889e-01
6.333333e+00	7.335907e-02	8.549618e-01	5.800000e+00	1.223629e-01	7.603306e-01	3.023256e-01	5.627706e-02	9.051095e-01
6.923077e-01	3.345725e-02	9.361702e-01	1.428571e+00	8.130081e-02	8.461538e-01	3.333333e-01	6.086957e-02	8.970588e-01
1.750000e+00	5.303030e-02	8.970588e-01	2.400000e+00	9.917355e-02	8.095238e-01	3.023256e-01	5.627706e-02	9.051095e-01
5.714286e-01	2.962963e-02	9.436620e-01	1.000000e+00	6.827309e-02	8.721805e-01	3.023256e-01	5.627706e-02	9.051095e-01
1.750000e+00	5.303030e-02	8.970588e-01	1.428571e+00	8.130081e-02	8.461538e-01	3.023256e-01	5.627706e-02	9.051095e-01
4.500000e+00	6.923077e-02	8.636364e-01	2.400000e+00	9.917355e-02	8.095238e-01	2.727273e-01	5.172414e-02	9.130435e-01
1.444444e+00	4.905660e-02	9.051095e-01	1.615385e+00	8.571429e-02	8.372093e-01	2.444444e-01	4.721030e-02	9.208633e-01
1.444444e+00	4.905660e-02	9.051095e-01	1.833333e+00	9.016393e-02	8.281250e-01	3.333333e-01	6.086957e-02	8.970588e-01
2.941176e-01	1.831502e-02	9.655172e-01	7.000000e-01	5.555556e-02	8.970588e-01	3.658537e-01	6.550218e-02	8.888889e-01
1.000000e+00	4.119850e-02	9.208633e-01	1.125000e+00	7.258065e-02	8.636364e-01	2.727273e-01	5.172414e-02	9.130435e-01
1.000000e+00	4.119850e-02	9.208633e-01	8.888889e-01	6.400000e-02	8.805970e-01	2.727273e-01	5.172414e-02	9.130435e-01
6.923077e-01	3.345725e-02	9.361702e-01	7.000000e-01	5.555556e-02	8.970588e-01	2.444444e-01	4.721030e-02	9.208633e-01
5.714286e-01	2.962963e-02	9.436620e-01	4.782609e-01	4.313725e-02	9.208633e-01	2.444444e-01	4.721030e-02	9.208633e-01
1.444444e+00	4.905660e-02	9.051095e-01	1.266667e+00	7.692308e-02	8.549618e-01	3.023256e-01	5.627706e-02	9.051095e-01
3.400000e+00	6.513410e-02	8.721805e-01	1.600000e+01	1.367521e-01	7.288136e-01	4.358974e-01	7.488987e-02	8.721805e-01
4.500000e+00	6.923077e-02	8.636364e-01	5.800000e+00	1.223629e-01	7.603306e-01	3.333333e-01	6.086957e-02	8.970588e-01
1.750000e+00	5.303030e-02	8.970588e-01	2.090909e+00	9.465021e-02	8.188976e-01	3.333333e-01	6.086957e-02	8.970588e-01
1.000000e+00	4.119850e-02	9.208633e-01	1.615385e+00	8.571429e-02	8.372093e-01	3.023256e-01	5.627706e-02	9.051095e-01
2.100000e+01	8.171206e-02	8.372093e-01	4.666667e+00	1.176471e-01	7.704918e-01	3.333333e-01	6.086957e-02	8.970588e-01
4.666667e-01	2.583026e-02	9.510490e-01	5.454545e-01	4.724409e-02	9.130435e-01	2.173913e-01	4.273504e-02	9.285714e-01
2.142857e+00	5.703422e-02	8.888889e-01	1.615385e+00	8.571429e-02	8.372093e-01	3.333333e-01	6.086957e-02	8.970588e-01
8.333333e-01	3.731343e-02	9.285714e-01	7.894737e-01	5.976096e-02	8.888889e-01	3.023256e-01	5.627706e-02	9.051095e-01
6.923077e-01	3.345725e-02	9.361702e-01	1.000000e+00	6.827309e-02	8.721805e-01	3.333333e-01	6.086957e-02	8.970588e-01
4.500000e+00	6.923077e-02	8.636364e-01	2.090909e+00	9.465021e-02	8.188976e-01	2.444444e-01	4.721030e-02	9.208633e-01
FN_RATE_CD	FP_RATE_CD	PRED_ACCURACY_CD	FN_RATE_UC	FP_RATE_UC	PRED_ACCURACY_UC	FN_RATE	FP_RATE	PRED_ACCURACY
inf	3.956835e-02	9.208633e-01	8.000000e+00	6.015038e-02	8.805970e-01	3.181818e-01	2.651515e-02	9.510490e-01
inf	3.956835e-02	9.208633e-01	5.000000e+00	5.617978e-02	8.888889e-01	2.608696e-01	2.264151e-02	9.583333e-01
1.750000e+00	2.482270e-02	9.510490e-01	1.571429e+00	4.059041e-02	9.208633e-01	2.083333e-01	1.879699e-02	9.655172e-01
8.333333e-01	1.760563e-02	9.655172e-01	5.000000e-01	2.173913e-02	9.583333e-01	2.608696e-01	2.264151e-02	9.583333e-01
inf	3.956835e-02	9.208633e-01	1.250000e+00	3.676471e-02	9.285714e-01	2.083333e-01	1.879699e-02	9.655172e-01
inf	3.956835e-02	9.208633e-01	5.000000e+00	5.617978e-02	8.888889e-01	3.181818e-01	2.651515e-02	9.510490e-01
2.666667e+00	2.846975e-02	9.436620e-01	2.600000e+00	4.832714e-02	9.051095e-01	2.083333e-01	1.879699e-02	9.655172e-01
8.333333e-01	1.760563e-02	9.655172e-01	5.000000e-01	2.173913e-02	9.583333e-01	1.600000e-01	1.498127e-02	9.726027e-01
inf	3.956835e-02	9.208633e-01	5.000000e+00	5.617978e-02	8.888889e-01	2.608696e-01	2.264151e-02	9.583333e-01
inf	3.956835e-02	9.208633e-01	3.500000e+00	5.223881e-02	8.970588e-01	2.083333e-01	1.879699e-02	9.655172e-01
2.666667e+00	2.846975e-02	9.436620e-01	2.600000e+00	4.832714e-02	9.051095e-01	2.608696e-01	2.264151e-02	9.583333e-01
1.750000e+00	2.482270e-02	9.510490e-01	8.000000e-01	2.919708e-02	9.436620e-01	2.083333e-01	1.879699e-02	9.655172e-01
4.500000e+00	3.214286e-02	9.361702e-01	2.000000e+00	4.444444e-02	9.130435e-01	2.083333e-01	1.879699e-02	9.655172e-01
inf	3.956835e-02	9.208633e-01	2.000000e+00	4.444444e-02	9.130435e-01	1.600000e-01	1.498127e-02	9.726027e-01
inf	3.956835e-02	9.208633e-01	2.600000e+00	4.832714e-02	9.051095e-01	2.083333e-01	1.879699e-02	9.655172e-01
2.666667e+00	2.846975e-02	9.436620e-01	1.571429e+00	4.059041e-02	9.208633e-01	2.608696e-01	2.264151e-02	9.583333e-01
inf	3.956835e-02	9.208633e-01	8.000000e+00	6.015038e-02	8.805970e-01	3.809524e-01	3.041825e-02	9.436620e-01
inf	3.956835e-02	9.208633e-01	1.250000e+00	3.676471e-02	9.285714e-01	2.083333e-01	1.879699e-02	9.655172e-01
1.000000e+01	3.584229e-02	9.285714e-01	5.000000e+00	5.617978e-02	8.888889e-01	2.608696e-01	2.264151e-02	9.583333e-01
inf	3.956835e-02	9.208633e-01	1.700000e+01	6.415094e-02	8.721805e-01	3.181818e-01	2.651515e-02	9.510490e-01
inf	3.956835e-02	9.208633e-01	2.000000e+00	4.444444e-02	9.130435e-01	2.083333e-01	1.879699e-02	9.655172e-01
2.666667e+00	2.846975e-02	9.436620e-01	3.500000e+00	5.223881e-02	8.970588e-01	2.608696e-01	2.264151e-02	9.583333e-01
4.500000e+00	3.214286e-02	9.361702e-01	2.000000e+00	4.444444e-02	9.130435e-01	2.083333e-01	1.879699e-02	9.655172e-01
inf	3.956835e-02	9.208633e-01	3.500000e+00	5.223881e-02	8.970588e-01	2.083333e-01	1.879699e-02	9.655172e-01
inf	3.956835e-02	9.208633e-01	1.250000e+00	3.676471e-02	9.285714e-01	2.083333e-01	1.879699e-02	9.655172e-01
inf	3.956835e-02	9.208633e-01	2.600000e+00	4.832714e-02	9.051095e-01	2.083333e-01	1.879699e-02	9.655172e-01
inf	3.956835e-02	9.208633e-01	3.500000e+00	5.223881e-02	8.970588e-01	2.608696e-01	2.264151e-02	9.583333e-01
inf	3.956835e-02	9.208633e-01	3.500000e+00	5.223881e-02	8.970588e-01	2.608696e-01	2.264151e-02	9.583333e-01
2.666667e+00	2.846975e-02	9.436620e-01	2.000000e+00	4.444444e-02	9.130435e-01	2.608696e-01	2.264151e-02	9.583333e-01
4.500000e+00	3.214286e-02	9.361702e-01	3.500000e+00	5.223881e-02	8.970588e-01	3.181818e-01	2.651515e-02	9.510490e-01
FN_RATE_CD	FP_RATE_CD	PRED_ACCURACY_CD	FN_RATE_UC	FP_RATE_UC	PRED_ACCURACY_UC	FN_RATE	FP_RATE	PRED_ACCURACY
1.875000e+00	5.725191e-02	8.888889e-01	2.200000e+00	8.943089e-02	8.281250e-01	3.414634e-01	6.060606e-02	8.970588e-01
1.875000e+00	5.725191e-02	8.888889e-01	1.285714e+00	7.200000e-02	8.636364e-01	4.102564e-01	6.986900e-02	8.805970e-01
3.600000e+00	6.949807e-02	8.636364e-01	2.200000e+00	8.943089e-02	8.281250e-01	3.750000e-01	6.521739e-02	8.888889e-01
1.555556e+00	5.323194e-02	8.970588e-01	2.200000e+00	8.943089e-02	8.281250e-01	3.750000e-01	6.521739e-02	8.888889e-01
2.285714e+00	6.130268e-02	8.805970e-01	2.200000e+00	8.943089e-02	8.281250e-01	3.750000e-01	6.521739e-02	8.888889e-01
1.050000e+01	8.203125e-02	8.372093e-01	9.666667e+00	1.213389e-01	7.603306e-01	4.473684e-01	7.456140e-02	8.721805e-01
3.600000e+00	6.949807e-02	8.636364e-01	3.000000e+00	9.836066e-02	8.095238e-01	4.102564e-01	6.986900e-02	8.805970e-01
2.833333e+00	6.538462e-02	8.721805e-01	3.000000e+00	9.836066e-02	8.095238e-01	4.473684e-01	7.456140e-02	8.721805e-01
2.285714e+00	6.130268e-02	8.805970e-01	1.666667e+00	8.064516e-02	8.461538e-01	4.102564e-01	6.986900e-02	8.805970e-01
1.555556e+00	5.323194e-02	8.970588e-01	1.285714e+00	7.200000e-02	8.636364e-01	3.750000e-01	6.521739e-02	8.888889e-01
1.050000e+01	8.203125e-02	8.372093e-01	9.666667e+00	1.213389e-01	7.603306e-01	4.102564e-01	6.986900e-02	8.805970e-01
4.750000e+00	7.364341e-02	8.549618e-01	4.333333e+00	1.074380e-01	7.903226e-01	4.864865e-01	7.929515e-02	8.636364e-01
1.875000e+00	5.725191e-02	8.888889e-01	1.461538e+00	7.630522e-02	8.549618e-01	3.414634e-01	6.060606e-02	8.970588e-01
2.200000e+01	8.627451e-02	8.281250e-01	4.333333e+00	1.074380e-01	7.903226e-01	3.750000e-01	6.521739e-02	8.888889e-01
2.833333e+00	6.538462e-02	8.721805e-01	2.200000e+00	8.943089e-02	8.281250e-01	3.750000e-01	6.521739e-02	8.888889e-01
1.555556e+00	5.323194e-02	8.970588e-01	1.666667e+00	8.064516e-02	8.461538e-01	4.102564e-01	6.986900e-02	8.805970e-01
2.285714e+00	6.130268e-02	8.805970e-01	1.666667e+00	8.064516e-02	8.461538e-01	4.102564e-01	6.986900e-02	8.805970e-01
4.750000e+00	7.364341e-02	8.549618e-01	3.571429e+00	1.028807e-01	8.000000e-01	4.473684e-01	7.456140e-02	8.721805e-01
1.300000e+00	4.924242e-02	9.051095e-01	1.909091e+00	8.502024e-02	8.372093e-01	4.473684e-01	7.456140e-02	8.721805e-01
1.875000e+00	5.725191e-02	8.888889e-01	2.200000e+00	8.943089e-02	8.281250e-01	3.750000e-01	6.521739e-02	8.888889e-01
2.285714e+00	6.130268e-02	8.805970e-01	2.200000e+00	8.943089e-02	8.281250e-01	3.750000e-01	6.521739e-02	8.888889e-01
1.875000e+00	5.725191e-02	8.888889e-01	1.666667e+00	8.064516e-02	8.461538e-01	4.102564e-01	6.986900e-02	8.805970e-01
1.875000e+00	5.725191e-02	8.888889e-01	2.200000e+00	8.943089e-02	8.281250e-01	3.414634e-01	6.060606e-02	8.970588e-01
2.833333e+00	6.538462e-02	8.721805e-01	2.555556e+00	9.387755e-02	8.188976e-01	4.102564e-01	6.986900e-02	8.805970e-01
1.875000e+00	5.725191e-02	8.888889e-01	1.909091e+00	8.502024e-02	8.372093e-01	4.473684e-01	7.456140e-02	8.721805e-01
1.050000e+01	8.203125e-02	8.372093e-01	3.571429e+00	1.028807e-01	8.000000e-01	3.750000e-01	6.521739e-02	8.888889e-01
6.666667e+00	7.782101e-02	8.461538e-01	2.555556e+00	9.387755e-02	8.188976e-01	4.864865e-01	7.929515e-02	8.636364e-01
3.600000e+00	6.949807e-02	8.636364e-01	3.000000e+00	9.836066e-02	8.095238e-01	4.102564e-01	6.986900e-02	8.805970e-01
4.750000e+00	7.364341e-02	8.549618e-01	1.666667e+00	8.064516e-02	8.461538e-01	3.750000e-01	6.521739e-02	8.888889e-01
1.090909e+00	4.528302e-02	9.130435e-01	1.909091e+00	8.502024e-02	8.372093e-01	3.750000e-01	6.521739e-02	8.888889e-01
FN_RATE_CD	FP_RATE_CD	PRED_ACCURACY_CD	FN_RATE_UC	FP_RATE_UC	PRED_ACCURACY_UC	FN_RATE	FP_RATE	PRED_ACCURACY
1.000000e+00	2.127660e-02	9.583333e-01	1.000000e+00	2.508961e-02	9.510490e-01	2.380952e-01	1.858736e-02	9.655172e-01
inf	4.347826e-02	9.130435e-01	6.000000e+00	4.379562e-02	9.130435e-01	3.000000e-01	2.238806e-02	9.583333e-01
5.000000e-01	1.408451e-02	9.726027e-01	1.000000e+00	2.508961e-02	9.510490e-01	3.000000e-01	2.238806e-02	9.583333e-01
inf	4.347826e-02	9.130435e-01	6.000000e+00	4.379562e-02	9.130435e-01	3.000000e-01	2.238806e-02	9.583333e-01
5.000000e-01	1.408451e-02	9.726027e-01	1.000000e+00	2.508961e-02	9.510490e-01	2.380952e-01	1.858736e-02	9.655172e-01
5.000000e-01	1.408451e-02	9.726027e-01	1.000000e+00	2.508961e-02	9.510490e-01	3.000000e-01	2.238806e-02	9.583333e-01
9.090909e-02	3.484321e-03	9.932886e-01	1.000000e+00	2.508961e-02	9.510490e-01	4.444444e-01	3.007519e-02	9.436620e-01
inf	4.347826e-02	9.130435e-01	6.000000e+00	4.379562e-02	9.130435e-01	3.000000e-01	2.238806e-02	9.583333e-01
3.333333e-01	1.052632e-02	9.795918e-01	1.000000e+00	2.508961e-02	9.510490e-01	3.000000e-01	2.238806e-02	9.583333e-01
5.000000e-01	1.408451e-02	9.726027e-01	1.000000e+00	2.508961e-02	9.510490e-01	3.000000e-01	2.238806e-02	9.583333e-01
5.000000e-01	1.408451e-02	9.726027e-01	1.000000e+00	2.508961e-02	9.510490e-01	3.000000e-01	2.238806e-02	9.583333e-01
3.333333e-01	1.052632e-02	9.795918e-01	7.500000e-01	2.142857e-02	9.583333e-01	5.294118e-01	3.396226e-02	9.361702e-01
inf	4.347826e-02	9.130435e-01	6.000000e+00	4.379562e-02	9.130435e-01	3.000000e-01	2.238806e-02	9.583333e-01
3.000000e+00	3.225806e-02	9.361702e-01	3.666667e+00	4.000000e-02	9.208633e-01	2.380952e-01	1.858736e-02	9.655172e-01
5.000000e-01	1.408451e-02	9.726027e-01	1.000000e+00	2.508961e-02	9.510490e-01	3.684211e-01	2.621723e-02	9.510490e-01
7.142857e-01	1.766784e-02	9.655172e-01	1.333333e+00	2.877698e-02	9.436620e-01	2.380952e-01	1.858736e-02	9.655172e-01
3.000000e+00	3.225806e-02	9.361702e-01	2.500000e+00	3.623188e-02	9.285714e-01	1.818182e-01	1.481481e-02	9.726027e-01
3.333333e-01	1.052632e-02	9.795918e-01	5.555556e-01	1.779359e-02	9.655172e-01	4.444444e-01	3.007519e-02	9.436620e-01
7.142857e-01	1.766784e-02	9.655172e-01	1.333333e+00	2.877698e-02	9.436620e-01	3.000000e-01	2.238806e-02	9.583333e-01
9.090909e-02	3.484321e-03	9.932886e-01	1.000000e+00	2.508961e-02	9.510490e-01	4.444444e-01	3.007519e-02	9.436620e-01
3.000000e+00	3.225806e-02	9.361702e-01	3.666667e+00	4.000000e-02	9.208633e-01	2.380952e-01	1.858736e-02	9.655172e-01
5.000000e-01	1.408451e-02	9.726027e-01	1.000000e+00	2.508961e-02	9.510490e-01	3.000000e-01	2.238806e-02	9.583333e-01
3.000000e+00	3.225806e-02	9.361702e-01	2.500000e+00	3.623188e-02	9.285714e-01	1.818182e-01	1.481481e-02	9.726027e-01
5.000000e-01	1.408451e-02	9.726027e-01	1.000000e+00	2.508961e-02	9.510490e-01	3.000000e-01	2.238806e-02	9.583333e-01
inf	4.347826e-02	9.130435e-01	6.000000e+00	4.379562e-02	9.130435e-01	3.000000e-01	2.238806e-02	9.583333e-01
5.000000e-01	1.408451e-02	9.726027e-01	1.000000e+00	2.508961e-02	9.510490e-01	3.000000e-01	2.238806e-02	9.583333e-01
3.000000e+00	3.225806e-02	9.361702e-01	6.000000e+00	4.379562e-02	9.130435e-01	3.000000e-01	2.238806e-02	9.583333e-01
9.090909e-02	3.484321e-03	9.932886e-01	5.555556e-01	1.779359e-02	9.655172e-01	3.000000e-01	2.238806e-02	9.583333e-01
3.333333e-01	1.052632e-02	9.795918e-01	1.000000e+00	2.508961e-02	9.510490e-01	3.000000e-01	2.238806e-02	9.583333e-01
3.000000e+00	3.225806e-02	9.361702e-01	6.000000e+00	4.379562e-02	9.130435e-01	3.000000e-01	2.238806e-02	9.583333e-01
FN_RATE_CD	FP_RATE_CD	PRED_ACCURACY_CD	FN_RATE_UC	FP_RATE_UC	PRED_ACCURACY_UC	FN_RATE	FP_RATE	PRED_ACCURACY
1.500000e+00	3.260870e-02	9.361702e-01	1.200000e+00	4.511278e-02	9.130435e-01	2.758621e-01	3.137255e-02	9.436620e-01
1.500000e+00	3.260870e-02	9.361702e-01	1.444444e+00	4.905660e-02	9.051095e-01	3.214286e-01	3.543307e-02	9.361702e-01
2.750000e+00	4.014599e-02	9.208633e-01	1.200000e+00	4.511278e-02	9.130435e-01	2.758621e-01	3.137255e-02	9.436620e-01
1.400000e+01	5.166052e-02	8.970588e-01	3.400000e+00	6.513410e-02	8.721805e-01	3.214286e-01	3.543307e-02	9.361702e-01
1.400000e+01	5.166052e-02	8.970588e-01	2.142857e+00	5.703422e-02	8.888889e-01	3.703704e-01	3.952569e-02	9.285714e-01
4.000000e+00	4.395604e-02	9.130435e-01	1.000000e+00	4.119850e-02	9.208633e-01	2.333333e-01	2.734375e-02	9.510490e-01
1.400000e+01	5.166052e-02	8.970588e-01	1.444444e+00	4.905660e-02	9.051095e-01	3.214286e-01	3.543307e-02	9.361702e-01
2.000000e+00	3.636364e-02	9.285714e-01	8.333333e-01	3.731343e-02	9.285714e-01	3.214286e-01	3.543307e-02	9.361702e-01
1.400000e+01	5.166052e-02	8.970588e-01	2.142857e+00	5.703422e-02	8.888889e-01	2.333333e-01	2.734375e-02	9.510490e-01
6.500000e+00	4.779412e-02	9.051095e-01	2.666667e+00	6.106870e-02	8.805970e-01	2.758621e-01	3.137255e-02	9.436620e-01
1.500000e+00	3.260870e-02	9.361702e-01	8.333333e-01	3.731343e-02	9.285714e-01	2.333333e-01	2.734375e-02	9.510490e-01
4.000000e+00	4.395604e-02	9.130435e-01	2.142857e+00	5.703422e-02	8.888889e-01	3.703704e-01	3.952569e-02	9.285714e-01
6.500000e+00	4.779412e-02	9.051095e-01	2.142857e+00	5.703422e-02	8.888889e-01	3.214286e-01	3.543307e-02	9.361702e-01
2.750000e+00	4.014599e-02	9.208633e-01	2.666667e+00	6.106870e-02	8.805970e-01	3.703704e-01	3.952569e-02	9.285714e-01
6.500000e+00	4.779412e-02	9.051095e-01	1.750000e+00	5.303030e-02	8.970588e-01	3.703704e-01	3.952569e-02	9.285714e-01
1.400000e+01	5.166052e-02	8.970588e-01	1.750000e+00	5.303030e-02	8.970588e-01	3.214286e-01	3.543307e-02	9.361702e-01
4.000000e+00	4.395604e-02	9.130435e-01	1.750000e+00	5.303030e-02	8.970588e-01	2.758621e-01	3.137255e-02	9.436620e-01
6.500000e+00	4.779412e-02	9.051095e-01	1.444444e+00	4.905660e-02	9.051095e-01	2.758621e-01	3.137255e-02	9.436620e-01
4.000000e+00	4.395604e-02	9.130435e-01	1.444444e+00	4.905660e-02	9.051095e-01	2.758621e-01	3.137255e-02	9.436620e-01
2.000000e+00	3.636364e-02	9.285714e-01	1.750000e+00	5.303030e-02	8.970588e-01	3.214286e-01	3.543307e-02	9.361702e-01
4.000000e+00	4.395604e-02	9.130435e-01	1.444444e+00	4.905660e-02	9.051095e-01	2.758621e-01	3.137255e-02	9.436620e-01
6.666667e-01	2.150538e-02	9.583333e-01	8.333333e-01	3.731343e-02	9.285714e-01	4.230769e-01	4.365079e-02	9.208633e-01
FN_RATE_CD	FP_RATE_CD	PRED_ACCURACY_CD	FN_RATE_UC	FP_RATE_UC	PRED_ACCURACY_UC	FN_RATE	FP_RATE	PRED_ACCURACY
1.200000e+00	2.120141e-02	9.583333e-01	6.666667e-01	2.150538e-02	9.583333e-01	4.444444e-01	3.007519e-02	9.436620e-01
inf	3.956835e-02	9.208633e-01	inf	5.555556e-02	8.888889e-01	4.444444e-01	3.007519e-02	9.436620e-01
inf	3.956835e-02	9.208633e-01	1.400000e+01	5.166052e-02	8.970588e-01	4.444444e-01	3.007519e-02	9.436620e-01
8.333333e-01	1.760563e-02	9.655172e-01	5.000000e-01	1.785714e-02	9.655172e-01	3.684211e-01	2.621723e-02	9.510490e-01
inf	3.956835e-02	9.208633e-01	4.000000e+00	4.395604e-02	9.130435e-01	4.444444e-01	3.007519e-02	9.436620e-01
inf	3.956835e-02	9.208633e-01	2.000000e+00	3.636364e-02	9.285714e-01	3.000000e-01	2.238806e-02	9.583333e-01
inf	3.956835e-02	9.208633e-01	1.500000e+00	3.260870e-02	9.361702e-01	4.444444e-01	3.007519e-02	9.436620e-01
inf	3.956835e-02	9.208633e-01	2.750000e+00	4.014599e-02	9.208633e-01	5.294118e-01	3.396226e-02	9.361702e-01
inf	3.956835e-02	9.208633e-01	4.000000e+00	4.395604e-02	9.130435e-01	3.684211e-01	2.621723e-02	9.510490e-01
1.200000e+00	2.120141e-02	9.583333e-01	6.666667e-01	2.150538e-02	9.583333e-01	4.444444e-01	3.007519e-02	9.436620e-01
1.750000e+00	2.482270e-02	9.510490e-01	8.750000e-01	2.517986e-02	9.510490e-01	4.444444e-01	3.007519e-02	9.436620e-01
4.500000e+00	3.214286e-02	9.361702e-01	2.000000e+00	3.636364e-02	9.285714e-01	3.684211e-01	2.621723e-02	9.510490e-01
inf	3.956835e-02	9.208633e-01	2.750000e+00	4.014599e-02	9.208633e-01	3.684211e-01	2.621723e-02	9.510490e-01
inf	3.956835e-02	9.208633e-01	inf	5.555556e-02	8.888889e-01	5.294118e-01	3.396226e-02	9.361702e-01
5.714286e-01	1.403509e-02	9.726027e-01	6.666667e-01	2.150538e-02	9.583333e-01	4.444444e-01	3.007519e-02	9.436620e-01
inf	3.956835e-02	9.208633e-01	1.400000e+01	5.166052e-02	8.970588e-01	6.250000e-01	3.787879e-02	9.285714e-01
5.714286e-01	1.403509e-02	9.726027e-01	8.750000e-01	2.517986e-02	9.510490e-01	4.444444e-01	3.007519e-02	9.436620e-01
inf	3.956835e-02	9.208633e-01	2.750000e+00	4.014599e-02	9.208633e-01	4.444444e-01	3.007519e-02	9.436620e-01
4.500000e+00	3.214286e-02	9.361702e-01	1.142857e+00	2.888087e-02	9.436620e-01	6.250000e-01	3.787879e-02	9.285714e-01
inf	3.956835e-02	9.208633e-01	2.000000e+00	3.636364e-02	9.285714e-01	4.444444e-01	3.007519e-02	9.436620e-01
inf	3.956835e-02	9.208633e-01	6.500000e+00	4.779412e-02	9.051095e-01	5.294118e-01	3.396226e-02	9.361702e-01
inf	3.956835e-02	9.208633e-01	1.400000e+01	5.166052e-02	8.970588e-01	4.444444e-01	3.007519e-02	9.436620e-01
8.333333e-01	1.760563e-02	9.655172e-01	1.142857e+00	2.888087e-02	9.436620e-01	4.444444e-01	3.007519e-02	9.436620e-01
8.333333e-01	1.760563e-02	9.655172e-01	8.750000e-01	2.517986e-02	9.510490e-01	5.294118e-01	3.396226e-02	9.361702e-01
