# Supplementary material for: An integrative analysis of gene expression and molecular interaction data to identify dys-regulated sub-networks in inflammatory bowel disease
Source: BMC Bioinformatics. 2016 Jan 19;17:42. doi: 10.1186/s12859-016-0886-z (PMC4719745; doi:10.1186/s12859-016-0886-z)
Supplement: Additional file 1 — Code.zip — Folder including the C code used in our optimisation. (ZIP 727 kb) [file 12859_2016_886_MOESM1_ESM.zip › code/figures_article/vary_gamma/ga_fdr_community.m]

function fdr_out=ga_fdr(file_results)

A = importdata(file_results);
[n_runs,n_col]=size(A.data);

fdr_out.mean = mean(A.data,1);
fdr_out.std  = std(A.data,1);
fdr_out.std_err  = fdr_out.std/sqrt(n_runs);
