# Supplementary material for: An integrative analysis of gene expression and molecular interaction data to identify dys-regulated sub-networks in inflammatory bowel disease
Source: BMC Bioinformatics. 2016 Jan 19;17:42. doi: 10.1186/s12859-016-0886-z (PMC4719745; doi:10.1186/s12859-016-0886-z)
Supplement: Additional file 1 — Code.zip — Folder including the C code used in our optimisation. (ZIP 727 kb) [file 12859_2016_886_MOESM1_ESM.zip › code/figures_article/vary_gamma/ga_nmi.m]

function nmi_out=ga_nmi(file_community,file_results)

% ga_nmi_overlap('overlap_vector_n1.txt','nmi_nodes_overlap_sigma0v1.n1.txt')


ga_results = dlmread(file_results);
[nruns,chrom_length]=size(ga_results);
original_vector = dlmread(file_community);
original_vector = original_vector';
% dlmwrite(['t_',file_community],original_vector,'delimiter',' ');

nmi_out.all=[];
for idx = 1:nruns
    res=ga_results(idx,:);
    [ nmi_res ] = nmi( original_vector, res);
    nmi_out.all=[nmi_out.all,nmi_res];
end

nmi_out.mean = mean(nmi_out.all);
nmi_out.std  = std(nmi_out.all);
nmi_out.std_err = nmi_out.std/sqrt(length(nmi_out.all));
