# Supplementary material for: An integrative analysis of gene expression and molecular interaction data to identify dys-regulated sub-networks in inflammatory bowel disease
Source: BMC Bioinformatics. 2016 Jan 19;17:42. doi: 10.1186/s12859-016-0886-z (PMC4719745; doi:10.1186/s12859-016-0886-z)
Supplement: Additional file 1 — Code.zip — Folder including the C code used in our optimisation. (ZIP 727 kb) [file 12859_2016_886_MOESM1_ESM.zip › code/figures_article/vary_gamma/original_vectors_vary_gamma/community_vector.1.8.txt]

3 3 2 1 2 3 3 3 3 3 3 3 3 3 3 3 3 3 3 3 3 3 3 3 3 3 3 3 3 3 3 3 3 3 3 3 3 3 3 3 3 3 3 3 3 3 3 3 3 3 3 2 3 3 3 1 3 3 2 3 3 3 3 3 3 3 3 3 3 2 3 3 3 3 3 3 3 3 3 3 3 3 3 3 3 3 3 3 3 3 1 3 3 2 3 3 3 3 3 3 3 3 3 3 2 2 3 3 3 3 1 3 3 3 3 3 3 3 3 3 3 3 3 1 1 2 3 3 3 3 3 3 3 1 3 3 3 3 3 3 3 2 3 3 3 3 2 3 1 3 3 3 3 3 3 2 3 3 3 3 3 3 3 2 3 3 3 3 2 3 3 2 3 3 3 3 3 2 1 3 3 3 3 3 3 3 3 3 3 3 3 3 3 3 3 3 3 3 3 3 3 3 3 3 3 2 3 3 3 3 3 3 3 3 2 3 3 3 3 3 3 3 3 3 3 3 3 2 3 3 2 3 2 3 3 3 3 3 3 3 2 3 3 3 3 3 2 3 3 3 3 3 3 3 3 3 3 3 2 3 3 2 3 3 3 3 3 3 3 3 3 3 3 1 3 3 3 3 3 3 3 3 3 3 3 2 3 3 3 3 3 3 3 3 1 3 3 3 3 3 
