# Supplementary material for: An integrative analysis of gene expression and molecular interaction data to identify dys-regulated sub-networks in inflammatory bowel disease
Source: BMC Bioinformatics. 2016 Jan 19;17:42. doi: 10.1186/s12859-016-0886-z (PMC4719745; doi:10.1186/s12859-016-0886-z)
Supplement: Additional file 1 — Code.zip — Folder including the C code used in our optimisation. (ZIP 727 kb) [file 12859_2016_886_MOESM1_ESM.zip › code/figures_article/vary_gamma/plot_fdr_gamma_community.m]

type='community';
%type='overlap';

gamma=[0.1:0.1:0.5];
K    =[4,6,8,10];
path_all_nmi='all_fdr/';
%path_original_vectors='all_original_vectors/';

%fdr_nodes_community.1.10.txt
%fdr_nodes_overlap.1.4.txt

len_K = length(K);
len_gamma = length(gamma);

all_fdr_out=cell(len_gamma,len_K);
for k=1:len_K
    for g=1:len_gamma
        file_results=[path_all_nmi,'fdr_nodes_',type,'.',num2str(g),'.',num2str(K(k)),'.txt']
        [fdr_out]=ga_fdr(file_results);
        fdr_out.k = K(k);
        fdr_out.gamma = gamma(g);
        all_fdr_out{g,k}=fdr_out;
    end
end


FigHandle = figure;
set(FigHandle, 'Position', [0, 0, 1200, 400]);


%CD+UC
subplot(1,3,1);
p=[];
for k=1:len_K
    PRED_ACCURACY_by_k.mean    =[];
    PRED_ACCURACY_by_k.std_err =[];
    for g=1:len_gamma
        PRED_ACCURACY_by_k.mean    = [PRED_ACCURACY_by_k.mean,    all_fdr_out{g,k}.mean(9)];
        PRED_ACCURACY_by_k.std_err = [PRED_ACCURACY_by_k.std_err, all_fdr_out{g,k}.std_err(9)];    
    end
    switch k
        case 1    
            line_color='b-';
        case 2    
            line_color='r-';
        case 3    
            line_color='k-';
        case 4    
            line_color='g-';
    end
    p=[p,errorbar(gamma, PRED_ACCURACY_by_k.mean, PRED_ACCURACY_by_k.std_err, line_color,'Linewidth',2)];
    hold on;
end

%hleg=legend(p, {'<k>=4', '<k>=6', '<k>=8', '<k>=10'},'Location','SouthEast');
hleg=legend(p, {'<k>=4', '<k>=6', '<k>=8', '<k>=10'},'Location','SouthEast');
%set(hleg,'position',[0 0 0.2 0.2])

xlabel('\gamma','Fontsize',30)
ylabel('Pred Accuracy','Fontsize',30)
set(gca,'Fontsize',18);
%axis([0,1.0,0.0, 1.1])
axis([0,1.0,0.8, 1.01])
title('Net 1 + Net 2') 


%CD
subplot(1,3,2);
p=[];
for k=1:len_K
    PRED_ACCURACY_by_k.mean    =[];
    PRED_ACCURACY_by_k.std_err =[];
    for g=1:len_gamma
        PRED_ACCURACY_by_k.mean    = [PRED_ACCURACY_by_k.mean,    all_fdr_out{g,k}.mean(3)];
        PRED_ACCURACY_by_k.std_err = [PRED_ACCURACY_by_k.std_err, all_fdr_out{g,k}.std_err(3)];    
    end
    switch k
        case 1    
            line_color='b-';
        case 2    
            line_color='r-';
        case 3    
            line_color='k-';
        case 4    
            line_color='g-';
    end
    p=[p,errorbar(gamma, PRED_ACCURACY_by_k.mean, PRED_ACCURACY_by_k.std_err, line_color,'Linewidth',2)];
    hold on;
end

legend(p, {'<k>=4', '<k>=6', '<k>=8', '<k>=10'},'Location','SouthEast');

xlabel('\gamma','Fontsize',30)
ylabel('Pred Accuracy','Fontsize',30)
set(gca,'Fontsize',18);
%axis([0,1.0,0.0, 1.1])
axis([0,1.0,0.8, 1.01])
title('Net 1') 


%UC
subplot(1,3,3);
p=[];
for k=1:len_K
    PRED_ACCURACY_by_k.mean    =[];
    PRED_ACCURACY_by_k.std_err =[];
    for g=1:len_gamma
        PRED_ACCURACY_by_k.mean    = [PRED_ACCURACY_by_k.mean,    all_fdr_out{g,k}.mean(6)];
        PRED_ACCURACY_by_k.std_err = [PRED_ACCURACY_by_k.std_err, all_fdr_out{g,k}.std_err(6)];    
    end
    switch k
        case 1    
            line_color='b-';
        case 2    
            line_color='r-';
        case 3    
            line_color='k-';
        case 4    
            line_color='g-';
    end
    p=[p,errorbar(gamma, PRED_ACCURACY_by_k.mean, PRED_ACCURACY_by_k.std_err, line_color,'Linewidth',2)];
    hold on;
end

legend(p, {'<k>=4', '<k>=6', '<k>=8', '<k>=10'},'Location','SouthEast');

xlabel('\gamma','Fontsize',30)
ylabel('Pred Accuracy','Fontsize',30)
set(gca,'Fontsize',18);
%axis([0,1.0,0.0, 1.1])
axis([0,1.0,0.8, 1.01])
title('Net 2') 
