# Supplementary material for: An integrative analysis of gene expression and molecular interaction data to identify dys-regulated sub-networks in inflammatory bowel disease
Source: BMC Bioinformatics. 2016 Jan 19;17:42. doi: 10.1186/s12859-016-0886-z (PMC4719745; doi:10.1186/s12859-016-0886-z)
Supplement: Additional file 1 — Code.zip — Folder including the C code used in our optimisation. (ZIP 727 kb) [file 12859_2016_886_MOESM1_ESM.zip › code/figures_article/vary_gamma/plot_nmi_gamma_overlap.m]

% type='community';
type='overlap';

gamma=[0.1:0.1:0.5];
path_all_nmi='all_nmi/';
path_original_vectors='original_vectors_vary_gamma/';

FigHandle = figure;
set(FigHandle, 'Position', [0, 0, 400, 400]);


P=[];
for k=4:2:10
    
    K.nmi.mean=[];
    K.nmi.std=[];
    K.nmi.std_err=[];


    for i=1:5 
        file_community=[path_original_vectors,type,'_vector.',num2str(i),'.',num2str(k),'.txt'];        
        file_results=[path_all_nmi,'nmi_nodes_',type,'.',num2str(i),'.',num2str(k),'.txt'];
        nmi_out=ga_nmi(file_community,file_results);
        K.nmi.mean = [K.nmi.mean, nmi_out.mean];
        K.nmi.std  = [K.nmi.std, nmi_out.std];
        K.nmi.std_err  = [K.nmi.std_err, nmi_out.std_err];
    end
    
    switch k
        case 4    
            line_color='b-';
        case 6    
            line_color='r-';
        case 8    
            line_color='k-';
        case 10    
            line_color='g-';
    end

    
    P=[P,errorbar(gamma, K.nmi.mean, K.nmi.std_err, line_color,'Linewidth',2)];
    hold on;

end

legend(P, {'<k>=4', '<k>=6', '<k>=8', '<k>=10'},'Location','SouthEast');
xlabel('\gamma','Fontsize',30)
ylabel('NMI','Fontsize',30)
set(gca,'Fontsize',18);
axis([0.0,1.0,0.0, 1.1])
