# Supplementary material for: An integrative analysis of gene expression and molecular interaction data to identify dys-regulated sub-networks in inflammatory bowel disease
Source: BMC Bioinformatics. 2016 Jan 19;17:42. doi: 10.1186/s12859-016-0886-z (PMC4719745; doi:10.1186/s12859-016-0886-z)
Supplement: Additional file 1 — Code.zip — Folder including the C code used in our optimisation. (ZIP 727 kb) [file 12859_2016_886_MOESM1_ESM.zip › code/figures_article/vary_sigma/all_fdr/fdr_nodes_community_sigma.3.10.txt]

FN_RATE_CD	FP_RATE_CD	PRED_ACCURACY_CD	FN_RATE_UC	FP_RATE_UC	PRED_ACCURACY_UC	FN_RATE	FP_RATE	PRED_ACCURACY
6.428571e-01	3.358209e-02	9.361702e-01	4.545455e-01	3.875969e-02	9.285714e-01	3.773585e-02	8.230453e-03	9.864865e-01
inf	9.055118e-02	8.188976e-01	3.571429e+00	1.028807e-01	8.000000e-01	3.773585e-02	8.230453e-03	9.864865e-01
inf	9.055118e-02	8.188976e-01	3.571429e+00	1.028807e-01	8.000000e-01	5.769231e-02	1.239669e-02	9.795918e-01
inf	9.055118e-02	8.188976e-01	2.200000e+00	8.943089e-02	8.281250e-01	3.773585e-02	8.230453e-03	9.864865e-01
4.545455e-02	3.623188e-03	9.932886e-01	1.034483e-01	1.132075e-02	9.795918e-01	7.843137e-02	1.659751e-02	9.726027e-01
2.105263e-01	1.465201e-02	9.726027e-01	2.307692e-01	2.290076e-02	9.583333e-01	3.773585e-02	8.230453e-03	9.864865e-01
inf	9.055118e-02	8.188976e-01	3.000000e+00	9.836066e-02	8.095238e-01	5.769231e-02	1.239669e-02	9.795918e-01
inf	9.055118e-02	8.188976e-01	3.571429e+00	1.028807e-01	8.000000e-01	5.769231e-02	1.239669e-02	9.795918e-01
inf	9.055118e-02	8.188976e-01	2.555556e+00	9.387755e-02	8.188976e-01	3.773585e-02	8.230453e-03	9.864865e-01
inf	9.055118e-02	8.188976e-01	3.000000e+00	9.836066e-02	8.095238e-01	3.773585e-02	8.230453e-03	9.864865e-01
3.529412e-01	2.214022e-02	9.583333e-01	2.307692e-01	2.290076e-02	9.583333e-01	7.843137e-02	1.659751e-02	9.726027e-01
inf	9.055118e-02	8.188976e-01	3.000000e+00	9.836066e-02	8.095238e-01	3.773585e-02	8.230453e-03	9.864865e-01
inf	9.055118e-02	8.188976e-01	2.555556e+00	9.387755e-02	8.188976e-01	3.773585e-02	8.230453e-03	9.864865e-01
3.600000e+00	6.949807e-02	8.636364e-01	1.666667e+00	8.064516e-02	8.461538e-01	5.769231e-02	1.239669e-02	9.795918e-01
inf	9.055118e-02	8.188976e-01	4.333333e+00	1.074380e-01	7.903226e-01	7.843137e-02	1.659751e-02	9.726027e-01
inf	9.055118e-02	8.188976e-01	3.000000e+00	9.836066e-02	8.095238e-01	5.769231e-02	1.239669e-02	9.795918e-01
2.200000e+01	8.627451e-02	8.281250e-01	2.555556e+00	9.387755e-02	8.188976e-01	5.769231e-02	1.239669e-02	9.795918e-01
9.523810e-02	7.272727e-03	9.864865e-01	3.225806e-02	3.745318e-03	9.932886e-01	5.769231e-02	1.239669e-02	9.795918e-01
inf	9.055118e-02	8.188976e-01	3.571429e+00	1.028807e-01	8.000000e-01	5.769231e-02	1.239669e-02	9.795918e-01
4.545455e-02	3.623188e-03	9.932886e-01	1.034483e-01	1.132075e-02	9.795918e-01	5.769231e-02	1.239669e-02	9.795918e-01
4.545455e-02	3.623188e-03	9.932886e-01	3.225806e-02	3.745318e-03	9.932886e-01	3.773585e-02	8.230453e-03	9.864865e-01
1.050000e+01	8.203125e-02	8.372093e-01	1.909091e+00	8.502024e-02	8.372093e-01	3.773585e-02	8.230453e-03	9.864865e-01
6.666667e+00	7.782101e-02	8.461538e-01	1.666667e+00	8.064516e-02	8.461538e-01	3.773585e-02	8.230453e-03	9.864865e-01
0.000000e+00	0.000000e+00	1.000000e+00	6.666667e-02	7.518797e-03	9.864865e-01	3.773585e-02	8.230453e-03	9.864865e-01
inf	9.055118e-02	8.188976e-01	2.555556e+00	9.387755e-02	8.188976e-01	3.773585e-02	8.230453e-03	9.864865e-01
0.000000e+00	0.000000e+00	1.000000e+00	6.666667e-02	7.518797e-03	9.864865e-01	3.773585e-02	8.230453e-03	9.864865e-01
4.545455e-02	3.623188e-03	9.932886e-01	3.225806e-02	3.745318e-03	9.932886e-01	1.851852e-02	4.098361e-03	9.932886e-01
9.523810e-02	7.272727e-03	9.864865e-01	1.034483e-01	1.132075e-02	9.795918e-01	5.769231e-02	1.239669e-02	9.795918e-01
inf	9.055118e-02	8.188976e-01	3.571429e+00	1.028807e-01	8.000000e-01	5.769231e-02	1.239669e-02	9.795918e-01
inf	9.055118e-02	8.188976e-01	3.000000e+00	9.836066e-02	8.095238e-01	7.843137e-02	1.659751e-02	9.726027e-01
