# Supplementary material for: An integrative analysis of gene expression and molecular interaction data to identify dys-regulated sub-networks in inflammatory bowel disease
Source: BMC Bioinformatics. 2016 Jan 19;17:42. doi: 10.1186/s12859-016-0886-z (PMC4719745; doi:10.1186/s12859-016-0886-z)
Supplement: Additional file 1 — Code.zip — Folder including the C code used in our optimisation. (ZIP 727 kb) [file 12859_2016_886_MOESM1_ESM.zip › code/figures_article/vary_sigma/all_fdr/fdr_nodes_community_sigma.4.6.txt]

FN_RATE_CD	FP_RATE_CD	PRED_ACCURACY_CD	FN_RATE_UC	FP_RATE_UC	PRED_ACCURACY_UC	FN_RATE	FP_RATE	PRED_ACCURACY
inf	8.593750e-02	8.281250e-01	4.400000e+00	8.764940e-02	8.281250e-01	4.255319e-02	8.032129e-03	9.864865e-01
inf	8.593750e-02	8.281250e-01	3.500000e+00	8.333333e-02	8.372093e-01	2.083333e-02	4.000000e-03	9.932886e-01
4.761905e-02	3.610108e-03	9.932886e-01	1.250000e-01	1.111111e-02	9.795918e-01	6.521739e-02	1.209677e-02	9.795918e-01
inf	8.593750e-02	8.281250e-01	4.400000e+00	8.764940e-02	8.281250e-01	2.083333e-02	4.000000e-03	9.932886e-01
6.923077e-01	3.345725e-02	9.361702e-01	5.882353e-01	3.802281e-02	9.285714e-01	2.083333e-02	4.000000e-03	9.932886e-01
2.941176e-01	1.831502e-02	9.655172e-01	2.857143e-01	2.247191e-02	9.583333e-01	2.083333e-02	4.000000e-03	9.932886e-01
inf	8.593750e-02	8.281250e-01	5.750000e+00	9.200000e-02	8.188976e-01	2.083333e-02	4.000000e-03	9.932886e-01
2.666667e+00	6.106870e-02	8.805970e-01	1.700000e+00	6.640625e-02	8.721805e-01	2.083333e-02	4.000000e-03	9.932886e-01
0.000000e+00	0.000000e+00	1.000000e+00	3.846154e-02	3.676471e-03	9.932886e-01	2.083333e-02	4.000000e-03	9.932886e-01
1.000000e+01	7.751938e-02	8.461538e-01	2.857143e+00	7.905138e-02	8.461538e-01	4.255319e-02	8.032129e-03	9.864865e-01
2.666667e+00	6.106870e-02	8.805970e-01	1.454545e+00	6.225681e-02	8.805970e-01	4.255319e-02	8.032129e-03	9.864865e-01
1.200000e+00	4.511278e-02	9.130435e-01	8.000000e-01	4.597701e-02	9.130435e-01	2.083333e-02	4.000000e-03	9.932886e-01
2.666667e+00	6.106870e-02	8.805970e-01	1.700000e+00	6.640625e-02	8.721805e-01	2.083333e-02	4.000000e-03	9.932886e-01
inf	8.593750e-02	8.281250e-01	1.250000e+01	1.008065e-01	8.000000e-01	6.521739e-02	1.209677e-02	9.795918e-01
8.333333e-01	3.731343e-02	9.285714e-01	5.000000e-01	3.409091e-02	9.361702e-01	2.083333e-02	4.000000e-03	9.932886e-01
3.750000e-01	2.205882e-02	9.583333e-01	4.210526e-01	3.018868e-02	9.436620e-01	8.888889e-02	1.619433e-02	9.726027e-01
inf	8.593750e-02	8.281250e-01	3.500000e+00	8.333333e-02	8.372093e-01	4.255319e-02	8.032129e-03	9.864865e-01
inf	8.593750e-02	8.281250e-01	4.400000e+00	8.764940e-02	8.281250e-01	4.255319e-02	8.032129e-03	9.864865e-01
inf	8.593750e-02	8.281250e-01	8.000000e+00	9.638554e-02	8.095238e-01	4.255319e-02	8.032129e-03	9.864865e-01
inf	8.593750e-02	8.281250e-01	5.750000e+00	9.200000e-02	8.188976e-01	2.083333e-02	4.000000e-03	9.932886e-01
2.222222e-01	1.459854e-02	9.726027e-01	1.739130e-01	1.486989e-02	9.726027e-01	2.083333e-02	4.000000e-03	9.932886e-01
1.750000e+00	5.303030e-02	8.970588e-01	1.250000e+00	5.813953e-02	8.888889e-01	4.255319e-02	8.032129e-03	9.864865e-01
2.666667e+00	6.106870e-02	8.805970e-01	1.700000e+00	6.640625e-02	8.721805e-01	4.255319e-02	8.032129e-03	9.864865e-01
4.500000e+00	6.923077e-02	8.636364e-01	2.375000e+00	7.480315e-02	8.549618e-01	4.255319e-02	8.032129e-03	9.864865e-01
2.222222e-01	1.459854e-02	9.726027e-01	2.857143e-01	2.247191e-02	9.583333e-01	4.255319e-02	8.032129e-03	9.864865e-01
8.333333e-01	3.731343e-02	9.285714e-01	6.875000e-01	4.198473e-02	9.208633e-01	2.083333e-02	4.000000e-03	9.932886e-01
inf	8.593750e-02	8.281250e-01	2.857143e+00	7.905138e-02	8.461538e-01	6.521739e-02	1.209677e-02	9.795918e-01
inf	8.593750e-02	8.281250e-01	4.400000e+00	8.764940e-02	8.281250e-01	4.255319e-02	8.032129e-03	9.864865e-01
0.000000e+00	0.000000e+00	1.000000e+00	3.846154e-02	3.676471e-03	9.932886e-01	2.083333e-02	4.000000e-03	9.932886e-01
inf	8.593750e-02	8.281250e-01	2.600000e+01	1.052632e-01	7.903226e-01	8.888889e-02	1.619433e-02	9.726027e-01
