# Supplementary material for: An integrative analysis of gene expression and molecular interaction data to identify dys-regulated sub-networks in inflammatory bowel disease
Source: BMC Bioinformatics. 2016 Jan 19;17:42. doi: 10.1186/s12859-016-0886-z (PMC4719745; doi:10.1186/s12859-016-0886-z)
Supplement: Additional file 1 — Code.zip — Folder including the C code used in our optimisation. (ZIP 727 kb) [file 12859_2016_886_MOESM1_ESM.zip › code/figures_article/vary_sigma/all_fdr/fdr_nodes_community_sigma.5.4.txt]

FN_RATE_CD	FP_RATE_CD	PRED_ACCURACY_CD	FN_RATE_UC	FP_RATE_UC	PRED_ACCURACY_UC	FN_RATE	FP_RATE	PRED_ACCURACY
0.000000e+00	0.000000e+00	1.000000e+00	0.000000e+00	0.000000e+00	1.000000e+00	0.000000e+00	0.000000e+00	1.000000e+00
0.000000e+00	0.000000e+00	1.000000e+00	0.000000e+00	0.000000e+00	1.000000e+00	0.000000e+00	0.000000e+00	1.000000e+00
0.000000e+00	0.000000e+00	1.000000e+00	0.000000e+00	0.000000e+00	1.000000e+00	0.000000e+00	0.000000e+00	1.000000e+00
0.000000e+00	0.000000e+00	1.000000e+00	0.000000e+00	0.000000e+00	1.000000e+00	0.000000e+00	0.000000e+00	1.000000e+00
0.000000e+00	0.000000e+00	1.000000e+00	0.000000e+00	0.000000e+00	1.000000e+00	0.000000e+00	0.000000e+00	1.000000e+00
0.000000e+00	0.000000e+00	1.000000e+00	0.000000e+00	0.000000e+00	1.000000e+00	0.000000e+00	0.000000e+00	1.000000e+00
0.000000e+00	0.000000e+00	1.000000e+00	0.000000e+00	0.000000e+00	1.000000e+00	0.000000e+00	0.000000e+00	1.000000e+00
0.000000e+00	0.000000e+00	1.000000e+00	0.000000e+00	0.000000e+00	1.000000e+00	0.000000e+00	0.000000e+00	1.000000e+00
0.000000e+00	0.000000e+00	1.000000e+00	0.000000e+00	0.000000e+00	1.000000e+00	0.000000e+00	0.000000e+00	1.000000e+00
0.000000e+00	0.000000e+00	1.000000e+00	0.000000e+00	0.000000e+00	1.000000e+00	0.000000e+00	0.000000e+00	1.000000e+00
0.000000e+00	0.000000e+00	1.000000e+00	0.000000e+00	0.000000e+00	1.000000e+00	0.000000e+00	0.000000e+00	1.000000e+00
0.000000e+00	0.000000e+00	1.000000e+00	0.000000e+00	0.000000e+00	1.000000e+00	0.000000e+00	0.000000e+00	1.000000e+00
0.000000e+00	0.000000e+00	1.000000e+00	0.000000e+00	0.000000e+00	1.000000e+00	0.000000e+00	0.000000e+00	1.000000e+00
0.000000e+00	0.000000e+00	1.000000e+00	0.000000e+00	0.000000e+00	1.000000e+00	0.000000e+00	0.000000e+00	1.000000e+00
0.000000e+00	0.000000e+00	1.000000e+00	0.000000e+00	0.000000e+00	1.000000e+00	0.000000e+00	0.000000e+00	1.000000e+00
0.000000e+00	0.000000e+00	1.000000e+00	0.000000e+00	0.000000e+00	1.000000e+00	0.000000e+00	0.000000e+00	1.000000e+00
0.000000e+00	0.000000e+00	1.000000e+00	0.000000e+00	0.000000e+00	1.000000e+00	0.000000e+00	0.000000e+00	1.000000e+00
0.000000e+00	0.000000e+00	1.000000e+00	0.000000e+00	0.000000e+00	1.000000e+00	0.000000e+00	0.000000e+00	1.000000e+00
0.000000e+00	0.000000e+00	1.000000e+00	0.000000e+00	0.000000e+00	1.000000e+00	0.000000e+00	0.000000e+00	1.000000e+00
0.000000e+00	0.000000e+00	1.000000e+00	0.000000e+00	0.000000e+00	1.000000e+00	0.000000e+00	0.000000e+00	1.000000e+00
0.000000e+00	0.000000e+00	1.000000e+00	0.000000e+00	0.000000e+00	1.000000e+00	0.000000e+00	0.000000e+00	1.000000e+00
0.000000e+00	0.000000e+00	1.000000e+00	0.000000e+00	0.000000e+00	1.000000e+00	0.000000e+00	0.000000e+00	1.000000e+00
0.000000e+00	0.000000e+00	1.000000e+00	0.000000e+00	0.000000e+00	1.000000e+00	0.000000e+00	0.000000e+00	1.000000e+00
0.000000e+00	0.000000e+00	1.000000e+00	0.000000e+00	0.000000e+00	1.000000e+00	0.000000e+00	0.000000e+00	1.000000e+00
0.000000e+00	0.000000e+00	1.000000e+00	0.000000e+00	0.000000e+00	1.000000e+00	0.000000e+00	0.000000e+00	1.000000e+00
0.000000e+00	0.000000e+00	1.000000e+00	0.000000e+00	0.000000e+00	1.000000e+00	0.000000e+00	0.000000e+00	1.000000e+00
0.000000e+00	0.000000e+00	1.000000e+00	0.000000e+00	0.000000e+00	1.000000e+00	0.000000e+00	0.000000e+00	1.000000e+00
0.000000e+00	0.000000e+00	1.000000e+00	0.000000e+00	0.000000e+00	1.000000e+00	0.000000e+00	0.000000e+00	1.000000e+00
0.000000e+00	0.000000e+00	1.000000e+00	0.000000e+00	0.000000e+00	1.000000e+00	0.000000e+00	0.000000e+00	1.000000e+00
0.000000e+00	0.000000e+00	1.000000e+00	inf	4.744526e-02	9.051095e-01	1.083333e+00	4.961832e-02	9.051095e-01
