# Supplementary material for: An integrative analysis of gene expression and molecular interaction data to identify dys-regulated sub-networks in inflammatory bowel disease
Source: BMC Bioinformatics. 2016 Jan 19;17:42. doi: 10.1186/s12859-016-0886-z (PMC4719745; doi:10.1186/s12859-016-0886-z)
Supplement: Additional file 3 — Supplementary_Workbook.xls — Excel workbook comprising the interaction networks described in the main text and in the Supporting Information. Legends of each workbook sheet are included in the workbook ‘Summary’ sheet. (XLSX 210 kb) [file 12859_2016_886_MOESM3_ESM.xlsx]

## Sheet: Summary
Excel workbook including the interaction networks described in the main text and in the Supporting Information.
The workbook contains the following sheets:
Nodes_Affected_Network: Entrez_IDs, official symbols and node degrees of all nodes in the affected network presented in Supplementary Figure 1.
Nodes_Unaffected_Network: Entrez_IDs, official symbols and node degrees of all nodes in the unaffected network presented in Supplementary Figure 2.
Affected_Network: list of interactions defining the affected network presented in Supplementary Figure 1.
Unaffected_Network: list of interactions defining the unaffected network presented in Supplementary Figure 2.
Size10_Aff_Ov: Entrez_IDs, official symbols and node degrees of all nodes presented in Figures 4a, 4b, these defining the best overlapping network module found in affected tissues (size 10) which is differentially expressed both in CD and UC.
Size10_Aff_Comm_CD and Size10_Aff_Comm_UC: Entrez_IDs, official symbols and node degrees of all nodes presented in Figures 4c, 4d, these defining the best not-overlapping network modules found in affected tissues (size 10) that are differentially expressed either in CD (Size10_Aff_Comm_CD) or in UC (Size10_Aff_Comm_UC).
Size10_Unaff_Ov: Entrez_IDs, official symbols and node degrees of all nodes presented in Supplementary Figure 4, these defining the best overlapping network module found in unaffected tissues (size 10) which is differentially expressed both in CD and UC.
Size10_Unaff_Comm_CD and Size10_Unaff_Comm_UC: Entrez_IDs, official symbols and node degrees of all nodes presented in Supplementary Figure 5, these defining the best not-overlapping network modules found in unaffected tissues (size 10) that are differentially expressed either in CD (Size10_Unaff_Comm_CD) or in UC (Size10_Unaff_Comm_UC).
Average_Aff_Ov: Entrez_IDs, official symbols and node degrees of all nodes defining the averaged interaction network which is differentially expressed both in CD and UC in affected tissues and whose largest connected component is presented in Figures 5a, 5b.
Average_Aff_Comm_CD and Average_Aff_Comm_UC: Entrez_IDs, official symbols and node degrees of all nodes defining the averaged interaction networks that are differentially expressed either in CD or UC in affected tissues and whose largest connected components are presented in Figure 6a (Average_Aff_Comm_CD) and Figure 6b (Average_Aff_Comm_UC).
Average_Aff_CD_not_UC: Entrez_IDs, official symbols and node degrees of all nodes that are present in the averaged interaction network which is differentially expressed in CD (Average_Aff_Comm_CD) but not in the averaged interaction network which is differentially expressed in UC (Average_Aff_Comm_UC) in affected tissues.
Average_Aff_UC_not_CD: Entrez_IDs, official symbols and node degrees of all nodes that are present in the averaged interaction network which is differentially expressed in UC (Average_Aff_Comm_UC) but not in the averaged interaction network which is differentially expressed in CD (Average_Aff_Comm_CD) in affected tissues.
Average_Unaff_Ov: Entrez_IDs, official symbols and node degrees of all nodes defining the averaged interaction network which is differentially expressed both in CD and UC in unaffected tissues and whose largest connected component is presented in Figures 5c, 5d.
Average_Unaff_Comm_CD and Average_Unaff_Comm_UC: Entrez\_IDs, official symbols and node degrees of all nodes defining the averaged interaction networks that are differentially expressed either in CD or UC in unaffected tissues and whose largest connected components are presented in Figure 6c (Average_Unaff_Comm_CD) and Figure 6d (Average_Unaff_Comm_UC).
Average_Unaff_CD_not_UC: Entrez_IDs, official symbols and node degrees of all nodes that are present in the averaged interaction network which is differentially expressed in CD (Average_Unaff_Comm_CD) but not in the averaged interaction network which is differentially expressed in UC (Average_Unaff_Comm_UC) in unaffected tissues.
Average_Unaff_UC_not_CD: Entrez_IDs, official symbols and node degrees of all nodes that are present in the averaged interaction network which is differentially expressed in UC (Average_Unaff_Comm_UC) but not in the averaged interaction network which is differentially expressed in CD (Average_Unaff_Comm_CD) in unaffected tissues.
GSEA_Enrichment: Overrepresentation of subnetwork nodes in leading edges.
LE_CD_A_MAPPED: Leading edge nodes from CD affected microarray samples that are mapped to the total nodes in the affected network mapped by GSEA.
LE_UC_A_MAPPED: Leading edge nodes from UC affected microarray samples that are mapped to the total nodes in the affected network mapped by GSEA.
LE_CD_A_AND_UC_A_MAPPED: Common leading edge nodes from CD and UC affected microarray samples that are mapped to the total nodes in the affected network mapped by GSEA.
LE_CD_U_MAPPED: Leading edge nodes from CD unaffected microarray samples that are mapped to the total nodes in the unaffected network mapped by GSEA.
LE_UC_U_MAPPED: Leading edge nodes from UC unaffected microarray samples that are mapped to the total nodes in the unaffected network mapped by GSEA.
LE_CD_U_AND_UC_U_MAPPED: Common leading edge nodes from CD and UC unaffected microarray samples that are mapped to the total nodes in the unaffected network mapped by GSEA.
TOTAL_AFF_MAPPED: Total nodes in affected network mapped by GSEA.
TOTAL_UNAFF_MAPPED: Total nodes in unaffected network mapped by GSEA.
MITOCARTA: Genes reported in the Mitocarta database (http://www.broadinstitute.org/pubs/MitoCarta/human.mitocarta.html).
AUTOPHAGY: Genes reported in the Autophagy database (http://autophagy.info/autophagy/index.html).

## Sheet: Nodes_Affected_Network
ENTREZ_ID	DEGREE	SYM	Z_SCORE_CD	P_VALUE_CD	Z_SCORE_UC	P_VALUE_UC		Average_Degree=	4.26923		207
6774	70	STAT3	2.91718	0.00353217	1.90221	0.057144
6772	70	STAT1	1.77293	0.0762403	2.12265	0.0337834
1051	41	CEBPB	2.91718	0.00353217	1.75555	0.0791645
857	30	CAV1	1.23693	0.216115	2.03705	0.0416445
10499	28	NCOA2	1.82495	0.0680086	1.99117	0.046462
8204	24	NRIP1	1.85237	0.0639731	1.96101	0.0498776
472	19	ATM	1.78281	0.074617	2.5738	0.0100589
4602	19	MYB	1.78678	0.0739736	2.23179	0.0256287
688	17	KLF5	2.52644	0.0115226	2.44306	0.0145634
7316	16	UBC	0	1	0	1
811	15	CALR	2.34701	0.0189247	1.71275	0.0867591
4582	15	MUC1	2.40188	0.016311	0.98642	0.323927
7052	14	TGM2	2.31292	0.0207271	2.09329	0.0363232
6670	14	SP3	1.89717	0.0578049	2.16494	0.0303921
5175	13	PECAM1	0.612242	0.540378	2.55618	0.0105828
7094	12	TLN1	1.73304	0.0830889	2.5738	0.0100589
1191	12	CLU	1.42975	0.152789	2.23179	0.0256287
2776	11	GNAQ	2.04755	0.0406042	2.08955	0.0366578
831	10	CAST	1.62408	0.104358	2.14262	0.0321438
6714	10	SRC	0	1	0	1
5927	10	KDM5A	2.12877	0.0332733	2.18911	0.0285886
2099	10	ESR1	0	1	0	1
4087	9	SMAD2	0	1	0	1
2908	9	NR3C1	0	1	0	1
834	8	CASP1	1.66591	0.0957305	1.9824	0.0474348
3065	8	HDAC1	0	1	0	1
3059	8	HCLS1	1.86344	0.062401	2.16494	0.0303921
2550	8	GABBR1	1.82137	0.068551	2.45103	0.0142448
1956	8	EGFR	0	1	0	1
973	7	CD79A	0.864353	0.387394	2.29397	0.021792
5586	7	PKN2	2.0937	0.036287	2.43085	0.0150633
4299	7	AFF1	1.56452	0.117694	2.18271	0.0290573
367	7	AR	0	1	0	1
2534	7	FYN	0	1	0	1
23327	7	NEDD4L	0.874391	0.381906	2.52369	0.0116131
2033	7	EP300	0	1	0	1
1387	7	CREBBP	0	1	0	1
7189	6	TRAF6	0	1	0	1
7157	6	TP53	0	1	0	1
7014	6	TERF2	0	1	0	1
6890	6	TAP1	1.70882	0.0874845	2.18271	0.0290573
5925	6	RB1	0	1	0	1
5698	6	PSMB9	1.46939	0.141727	2.22509	0.0260751
5566	6	PRKACA	0	1	0	1
5295	6	PIK3R1	0	1	0	1
4854	6	NOTCH3	1.38187	0.167012	2.4475	0.0143849
4790	6	NFKB1	0	1	0	1
3575	6	IL7R	0	1	0	1
836	5	CASP3	0	1	0	1
7534	5	YWHAZ	0	1	0	1
6717	5	SRI	1.77912	0.07522	2.18271	0.0290573
5970	5	RELA	0	1	0	1
5594	5	MAPK1	0	1	0	1
5450	5	POU2AF1	1.49518	0.134867	2.88388	0.00392812
4843	5	NOS2	1.95344	0.0507679	2.48033	0.0131262
3932	5	LCK	0	1	0	1
3725	5	JUN	0	1	0	1
2923	5	PDIA3	0	1	0	1
2885	5	GRB2	0	1	0	1
288	5	ANK3	2.14432	0.0320071	1.95932	0.0500748
25	5	ABL1	0	1	0	1
2064	5	ERBB2	0	1	0	1
10142	5	AKAP9	1.44214	0.149264	2.59349	0.00950063
9246	4	UBE2L6	1.89717	0.0578049	2.36349	0.0181035
905	4	CCNT2	1.76066	0.0782968	2.88388	0.00392812
8648	4	NCOA1	0	1	0	1
8554	4	PIAS1	0	1	0	1
8517	4	IKBKG	0	1	0	1
801	4	CALM1	0	1	0	1
7429	4	VIL1	1.82994	0.0672596	2.16518	0.0303737
7421	4	VDR	0	1	0	1
7057	4	THBS1	0	1	0	1
7046	4	TGFBR1	0	1	0	1
672	4	BRCA1	0	1	0	1
5914	4	RARA	0	1	0	1
5781	4	PTPN11	0	1	0	1
5730	4	PTGDS	1.41708	0.156461	2.66362	0.00773047
5468	4	PPARG	0	1	0	1
5335	4	PLCG1	0	1	0	1
490	4	ATP2B1	1.69906	0.0893087	2.14782	0.0317282
4690	4	NCK1	0	1	0	1
4601	4	MXI1	2.00291	0.0451874	2.37129	0.0177261
4292	4	MLH1	0	1	0	1
4093	4	SMAD9	0	1	0	1
4088	4	SMAD3	0	1	0	1
4036	4	LRP2	0	1	0	1
387082	4	SUMO4	0	1	0	1
3791	4	KDR	0	1	0	1
3066	4	HDAC2	0	1	0	1
23035	4	PHLPP2	1.66903	0.0951118	2.18271	0.0290573
2280	4	FKBP1A	2.57664	0.00997664	2.43822	0.01476
1869	4	E2F1	0	1	0	1
1499	4	CTNNB1	0	1	0	1
1152	4	CKB	2.09807	0.0358985	2.34044	0.0192608
11075	4	STMN2	2.91718	0.00353217	1.49276	0.135501
1105	4	CHD1	1.91918	0.0549615	2.46126	0.0138449
10155	4	TRIM28	0	1	0	1
9867	3	PJA2	1.74445	0.0810807	1.98641	0.0469878
9611	3	NCOR1	0	1	0	1
9368	3	SLC9A3R1	0	1	0	1
8991	3	SELENBP1	1.13344	0.257029	2.15026	0.0315347
8850	3	KAT2B	0	1	0	1
8841	3	HDAC3	0	1	0	1
7433	3	VIPR1	0.878686	0.379571	2.12728	0.033397
7428	3	VHL	0	1	0	1
7329	3	UBE2I	0	1	0	1
7253	3	TSHR	0	1	0	1
7186	3	TRAF2	0	1	0	1
695	3	BTK	0	1	0	1
6891	3	TAP2	0	1	0	1
6850	3	SYK	0	1	0	1
6778	3	STAT6	0	1	0	1
6776	3	STAT5A	0	1	0	1
6667	3	SP1	0	1	0	1
6613	3	SUMO2	0	1	0	1
660	3	BMX	0	1	0	1
6597	3	SMARCA4	0	1	0	1
6478	3	SIAH2	0	1	0	1
6477	3	SIAH1	0	1	0	1
6310	3	ATXN1	0	1	0	1
6282	3	S100A11	1.70205	0.0887461	2.09432	0.0362312
5829	3	PXN	0	1	0	1
5747	3	PTK2	0	1	0	1
5664	3	PSEN2	0	1	0	1
56159	3	TEX11	0	1	0	1
5581	3	PRKCE	0	1	0	1
5580	3	PRKCD	0	1	0	1
5352	3	PLOD2	1.74311	0.0813148	2.85028	0.00436811
5329	3	PLAUR	0	1	0	1
5156	3	PDGFRA	0	1	0	1
4609	3	MYC	0	1	0	1
4306	3	NR3C2	1.25896	0.208045	2.15262	0.0313483
4224	3	MEP1A	1.75005	0.0801101	2.11272	0.0346251
4067	3	LYN	0	1	0	1
3936	3	LCP1	1.8932	0.0583312	2.32955	0.0198298
3690	3	ITGB3	0	1	0	1
3669	3	ISG20	2.3543	0.0185576	2.26019	0.0238094
3659	3	IRF1	0	1	0	1
351	3	APP	0	1	0	1
3488	3	IGFBP5	2.08898	0.0367093	2.20505	0.0274505
3276	3	PRMT1	0	1	0	1
3123	3	HLA-DRB1	2.15673	0.0310265	2.32035	0.020322
3014	3	H2AFX	0	1	0	1
2932	3	GSK3B	0	1	0	1
27185	3	DISC1	0	1	0	1
2475	3	MTOR	0	1	0	1
2353	3	FOS	0	1	0	1
2335	3	FN1	0	1	0	1
2100	3	ESR2	0	1	0	1
2035	3	EPB41	0	1	0	1
1942	3	EFNA1	1.53773	0.124115	2.52204	0.0116676
1786	3	DNMT1	0	1	0	1
1234	3	CCR5	0	1	0	1
10498	3	CARM1	0	1	0	1
10456	3	HAX1	0	1	0	1
1025	3	CDK9	0	1	0	1
9958	2	USP15	0	1	0	1
983	2	CDK1	0	1	0	1
9734	2	HDAC9	0	1	0	1
958	2	CD40	0	1	0	1
939	2	CD27	1.24444	0.213338	2.57316	0.0100775
930	2	CD19	0	1	0	1
921	2	CD5	0	1	0	1
91833	2	WDR20	0	1	0	1
9126	2	SMC3	0	1	0	1
9111	2	NMI	0	1	0	1
904	2	CCNT1	0	1	0	1
88	2	ACTN2	0	1	0	1
8772	2	FADD	0	1	0	1
8717	2	TRADD	0	1	0	1
861	2	RUNX1	0	1	0	1
8546	2	AP3B1	0	1	0	1
84162	2	KIAA1109	1.68539	0.0919137	2.01342	0.0440708
823	2	CAPN1	0	1	0	1
8216	2	LZTR1	0	1	0	1
81	2	ACTN4	0	1	0	1
7532	2	YWHAG	0	1	0	1
7358	2	UGDH	2.02585	0.0427804	2.13774	0.0325375
7341	2	SUMO1	0	1	0	1
7133	2	TNFRSF1B	0	1	0	1
7132	2	TNFRSF1A	0	1	0	1
7068	2	THRB	0	1	0	1
7067	2	THRA	0	1	0	1
7013	2	TERF1	0	1	0	1
6908	2	TBP	0	1	0	1
6892	2	TAPBP	0	1	0	1
6777	2	STAT5B	0	1	0	1
6654	2	SOS1	0	1	0	1
6598	2	SMARCB1	0	1	0	1
6595	2	SMARCA2	0	1	0	1
6566	2	SLC16A1	2.11209	0.0346791	2.4131	0.0158175
64854	2	USP46	0	1	0	1
6256	2	RXRA	0	1	0	1
623	2	BDKRB1	0	1	0	1
602	2	BCL3	0	1	0	1
5998	2	RGS3	1.96731	0.0491473	4.40747	1.04587e-05
58	2	ACTA1	0	1	0	1
5777	2	PTPN6	0	1	0	1
5771	2	PTPN2	0	1	0	1
5757	2	PTMA	0	1	0	1
5696	2	PSMB8	2.06211	0.0391976	2.00996	0.0444349
5663	2	PSEN1	0	1	0	1
5610	2	EIF2AK2	0	1	0	1
5578	2	PRKCA	0	1	0	1
55294	2	FBXW7	0	1	0	1
55250	2	ELP2	0	1	0	1
5499	2	PPP1CA	0	1	0	1
5473	2	PPBP	0	1	0	1
5443	2	POMC	0	1	0	1
5328	2	PLAU	2.04191	0.0411606	1.67829	0.093291
5266	2	PI3	1.19183	0.233328	2.44306	0.0145634
5265	2	SERPINA1	2.23227	0.0255969	2.06773	0.0386658
5243	2	ABCB1	1.97122	0.048699	2.27211	0.0230799
51701	2	NLK	0	1	0	1
4846	2	NOS3	0	1	0	1
468	2	ATF4	0	1	0	1
4321	2	MMP12	1.60747	0.107952	2.55942	0.0104848
4300	2	MLLT3	0	1	0	1
4297	2	MLL	0	1	0	1
4089	2	SMAD4	0	1	0	1
4005	2	LMO2	0	1	0	1
396	2	ARHGDIA	0	1	0	1
387	2	RHOA	0	1	0	1
3836	2	KPNA1	0	1	0	1
3728	2	JUP	0	1	0	1
3718	2	JAK3	0	1	0	1
3717	2	JAK2	0	1	0	1
3716	2	JAK1	0	1	0	1
3688	2	ITGB1	0	1	0	1
3572	2	IL6ST	0	1	0	1
3560	2	IL2RB	0	1	0	1
3516	2	RBPJ	0	1	0	1
3326	2	HSP90AB1	0	1	0	1
324	2	APC	0	1	0	1
3159	2	HMGA1	0	1	0	1
3122	2	HLA-DRA	0	1	0	1
3091	2	HIF1A	0	1	0	1
2984	2	GUCY2C	1.54537	0.122257	2.0994	0.0357815
2969	2	GTF2I	0	1	0	1
2902	2	GRIN1	0	1	0	1
285527	2	FRYL	0.504172	0.61414	1.97986	0.0477197
26994	2	RNF11	0	1	0	1
2624	2	GATA2	0	1	0	1
25942	2	SIN3A	0	1	0	1
25801	2	GCA	0	1	0	1
23633	2	KPNA6	0	1	0	1
23314	2	SATB2	1.87417	0.0609065	2.44262	0.0145812
23309	2	SIN3B	0	1	0	1
2321	2	FLT1	0	1	0	1
2316	2	FLNA	0	1	0	1
23086	2	EXPH5	2.53741	0.0111676	3.2265	0.00125315
23043	2	TNIK	0	1	0	1
22809	2	ATF5	0	1	0	1
2274	2	FHL2	0	1	0	1
2264	2	FGFR4	0	1	0	1
2246	2	FGF1	0	1	0	1
2185	2	PTK2B	0	1	0	1
2103	2	ESRRB	0	1	0	1
207	2	AKT1	0	1	0	1
1990	2	CELA1	0	1	0	1
196	2	AHR	0	1	0	1
1915	2	EEF1A1	0	1	0	1
168544	2	ZNF467	0	1	0	1
1604	2	CD55	2.91718	0.00353217	3.67842	0.000234685
156	2	ADRBK1	0	1	0	1
1475	2	CSTA	0	1	0	1
147	2	ADRA1B	0	1	0	1
1434	2	CSE1L	0	1	0	1
142	2	PARP1	0	1	0	1
1386	2	ATF2	0	1	0	1
1385	2	CREB1	0	1	0	1
1293	2	COL6A3	1.22126	0.221986	2.18271	0.0290573
1230	2	CCR1	0	1	0	1
11214	2	AKAP13	0	1	0	1
11186	2	RASSF1	0	1	0	1
11151	2	CORO1A	1.85665	0.0633612	2.2934	0.0218251
11040	2	PIM2	2.23029	0.025728	2.34511	0.0190214
10971	2	YWHAQ	0	1	0	1
10856	2	RUVBL2	0	1	0	1
10537	2	UBD	1.82137	0.068551	2.45103	0.0142448
10524	2	KAT5	0	1	0	1
1050	2	CEBPA	0	1	0	1
10399	2	GNB2L1	0	1	0	1
10014	2	HDAC5	0	1	0	1
963	1	CD53	1.51996	0.128521	1.99283	0.0462802
8671	1	SLC4A4	1.39547	0.162874	2.40158	0.0163243
8537	1	BCAS1	1.01032	0.312342	2.11219	0.0346699
8519	1	IFITM1	2.31583	0.0205675	1.71275	0.0867591
7453	1	WARS	2.23029	0.025728	2.32035	0.020322
7076	1	TIMP1	2.10097	0.0356433	2.5738	0.0100589
64795	1	RMND5A	1.73061	0.0835209	2.35389	0.018578
6364	1	CCL20	2.04047	0.0413037	1.23511	0.216789
5801	1	PTPRR	1.56608	0.11733	2.13864	0.0324651
57556	1	SEMA6A	1.69906	0.0893087	2.20772	0.0272638
5721	1	PSME2	2.11209	0.0346791	2.43822	0.01476
5699	1	PSMB10	2.15673	0.0310265	1.8573	0.0632686
5567	1	PRKACB	2.77378	0.00554089	2.59737	0.00939397
54665	1	RSBN1	1.66113	0.096688	2.59188	0.00954524
5244	1	ABCB4	1.97122	0.048699	2.27211	0.0230799
5105	1	PCK1	1.10616	0.268658	2.38892	0.0168978
3934	1	LCN2	2.70263	0.00687923	3.54408	0.000393981
34	1	ACADM	1.14321	0.25295	2.5738	0.0100589
3127	1	HLA-DRB5	2.15673	0.0310265	2.32035	0.020322
3125	1	HLA-DRB3	2.15673	0.0310265	2.32035	0.020322
3108	1	HLA-DMA	2.07529	0.0379593	2.36919	0.017827
2980	1	GUCA2A	1.57656	0.114898	2.12728	0.033397
23225	1	NUP210	2.34174	0.019194	2.62019	0.00878809
1755	1	DMBT1	1.80581	0.0709483	2.38892	0.0168978
1512	1	CTSH	1.90223	0.0571414	2.30653	0.0210812
10903	1	MTMR11	1.46098	0.144021	2.30298	0.0212797
10865	1	ARID5A	1.78769	0.0738259	2.5942	0.00948099
1040	1	CDS1	2.35462	0.0185415	1.72737	0.0841016

## Sheet: Nodes_Unaffected_Network
ENTREZ_ID	DEGREE	SYM	Z_SCORE_CD	P_VALUE_CD	Z_SCORE_UC	P_VALUE_UC		Average_Degree=	4.24342
7534	102	YWHAZ	1.96036	0.0499542	2.78375	0.00537343
8202	47	NCOA3	2.54316	0.0109854	2.92694	0.00342311
6885	36	MAP3K7	2.85323	0.00432771	2.85727	0.00427299
10499	35	NCOA2	2.8496	0.00437737	3.07655	0.00209411
1385	28	CREB1	2.72797	0.00637249	3.07963	0.00207258
4602	24	MYB	2.12757	0.0333726	2.45612	0.0140445
26986	24	PABPC1	2.82637	0.0047079	2.1379	0.0325248
5584	23	PRKCI	2.46558	0.0136793	2.6604	0.0078047
5573	22	PRKAR1A	1.5435	0.122709	2.81302	0.00490793
10728	18	PTGES3	1.62693	0.103753	2.03562	0.0417882
2335	17	FN1	2.34768	0.0188908	1.42825	0.153219
3315	16	HSPB1	0.89527	0.370643	3.13457	0.00172104
5782	15	PTPN12	2.16006	0.0307684	2.3711	0.0177353
4683	15	NBN	2.41755	0.0156255	3.07963	0.00207258
6670	14	SP3	2.85652	0.00428309	2.8288	0.00467229
7316	13	UBC	0	1	0	1
140890	13	SREK1	2.88911	0.00386334	2.73759	0.00618906
5927	11	KDM5A	2.73578	0.0062232	3.09936	0.00193939
5621	11	PRNP	2.36885	0.0178435	2.26552	0.0234809
960	10	CD44	2.03493	0.0418576	2.61439	0.00893865
3572	10	IL6ST	2.06685	0.038748	2.51054	0.0120546
23077	9	MYCBP2	2.71402	0.0066473	2.91732	0.00353055
10236	9	HNRNPR	2.71402	0.0066473	2.8587	0.0042538
7189	8	TRAF6	0	1	0	1
3842	8	TNPO1	2.30689	0.021061	2.87605	0.0040268
7428	7	VHL	0	1	0	1
2280	7	FKBP1A	2.57974	0.0098875	3.11672	0.00182878
7157	6	TP53	0	1	0	1
6745	6	SSR1	1.51351	0.13015	2.73149	0.00630495
5862	6	RAB2A	1.59936	0.109741	2.34256	0.0191517
5586	6	PKN2	2.69526	0.00703341	3.12892	0.00175448
5566	6	PRKACA	0	1	0	1
5481	6	PPID	2.75491	0.0058708	2.80953	0.00496135
3178	6	HNRNPA1	0	1	0	1
2885	6	GRB2	0	1	0	1
2186	6	BPTF	2.30547	0.02114	2.75859	0.00580512
2099	6	ESR1	0	1	0	1
2033	6	EP300	0	1	0	1
1956	6	EGFR	0	1	0	1
1490	6	CTGF	2.03419	0.0419324	2.44833	0.0143522
8350	5	HIST1H3A	0	1	0	1
8294	5	HIST1H4I	0	1	0	1
7707	5	ZNF148	2.24802	0.024575	2.79663	0.00516382
6046	5	BRD2	2.71995	0.0065291	2.90917	0.00362386
5829	5	PXN	0	1	0	1
4163	5	MCC	0	1	0	1
4087	5	SMAD2	0	1	0	1
3184	5	HNRNPD	0	1	0	1
3065	5	HDAC1	0	1	0	1
3014	5	H2AFX	0	1	0	1
2908	5	NR3C1	0	1	0	1
1387	5	CREBBP	0	1	0	1
8517	4	IKBKG	0	1	0	1
84464	4	SLX4	0	1	0	1
7917	4	BAG6	0	1	0	1
7329	4	UBE2I	0	1	0	1
7046	4	TGFBR1	0	1	0	1
7014	4	TERF2	0	1	0	1
672	4	BRCA1	0	1	0	1
5468	4	PPARG	0	1	0	1
5352	4	PLOD2	2.65643	0.00789731	2.36209	0.0181722
5300	4	PIN1	0	1	0	1
5295	4	PIK3R1	0	1	0	1
490	4	ATP2B1	1.3766	0.168636	2.36209	0.0181722
4088	4	SMAD3	0	1	0	1
3551	4	IKBKB	0	1	0	1
3312	4	HSPA8	0	1	0	1
308	4	ANXA5	1.96535	0.0493736	2.13804	0.0325135
288	4	ANK3	2.44403	0.0145241	0.54682	0.584502
2810	4	SFN	0	1	0	1
2776	4	GNAQ	2.51018	0.012067	3.1096	0.00187339
27230	4	SERP1	1.90878	0.0562907	3.22064	0.00127904
25	4	ABL1	0	1	0	1
2316	4	FLNA	0	1	0	1
1981	4	EIF4G1	0	1	0	1
1964	4	EIF1AX	2.51024	0.012065	2.63105	0.00851214
1915	4	EEF1A1	0	1	0	1
1147	4	CHUK	0	1	0	1
1105	4	CHD1	2.86665	0.00414846	3.07655	0.00209411
10498	4	CARM1	0	1	0	1
9867	3	PJA2	2.28968	0.02204	2.82263	0.00476315
9641	3	IKBKE	0	1	0	1
9611	3	NCOR1	0	1	0	1
9261	3	MAPKAPK2	0	1	0	1
8648	3	NCOA1	0	1	0	1
8554	3	PIAS1	0	1	0	1
8290	3	HIST3H3	0	1	0	1
801	3	CALM1	0	1	0	1
7532	3	YWHAG	0	1	0	1
7531	3	YWHAE	0	1	0	1
7421	3	VDR	0	1	0	1
7414	3	VCL	0	1	0	1
6908	3	TBP	0	1	0	1
6774	3	STAT3	0	1	0	1
6749	3	SSRP1	0	1	0	1
6737	3	TRIM21	0	1	0	1
65125	3	WNK1	0	1	0	1
6464	3	SHC1	0	1	0	1
6421	3	SFPQ	0	1	0	1
5998	3	RGS3	2.37778	0.0174171	1.97939	0.0477716
5928	3	RBBP4	0	1	0	1
5914	3	RARA	0	1	0	1
57787	3	MARK4	0	1	0	1
572	3	BAD	0	1	0	1
5567	3	PRKACB	2.26235	0.0236757	3.20221	0.00136376
54984	3	PINX1	0	1	0	1
5340	3	PLG	0	1	0	1
5170	3	PDPK1	0	1	0	1
4691	3	NCL	0	1	0	1
4093	3	SMAD9	0	1	0	1
3725	3	JUN	0	1	0	1
367	3	AR	0	1	0	1
3326	3	HSP90AB1	0	1	0	1
3320	3	HSP90AA1	0	1	0	1
3309	3	HSPA5	0	1	0	1
3276	3	PRMT1	0	1	0	1
3066	3	HDAC2	0	1	0	1
26523	3	AGO1	0	1	0	1
2597	3	GAPDH	0	1	0	1
2475	3	MTOR	0	1	0	1
2353	3	FOS	0	1	0	1
23524	3	SRRM2	0	1	0	1
207	3	AKT1	0	1	0	1
2064	3	ERBB2	0	1	0	1
203068	3	TUBB	0	1	0	1
192670	3	AGO4	0	1	0	1
1869	3	E2F1	0	1	0	1
1655	3	DDX5	0	1	0	1
1499	3	CTNNB1	0	1	0	1
1213	3	CLTC	0	1	0	1
11346	3	SYNPO	3.40005	0.000673745	3.00512	0.00265476
10856	3	RUVBL2	0	1	0	1
10521	3	DDX17	0	1	0	1
1051	3	CEBPB	0	1	0	1
1025	3	CDK9	0	1	0	1
1000	3	CDH2	0	1	0	1
9857	2	CEP350	2.61496	0.00892368	2.8656	0.00416218
9759	2	HDAC4	0	1	0	1
9564	2	BCAR1	0	1	0	1
9400	2	RECQL5	0	1	0	1
9391	2	CIAO1	0	1	0	1
9252	2	RPS6KA5	0	1	0	1
9021	2	SOCS3	0	1	0	1
898	2	CCNE1	0	1	0	1
8878	2	SQSTM1	0	1	0	1
8850	2	KAT2B	0	1	0	1
8726	2	EED	0	1	0	1
865	2	CBFB	0	1	0	1
8607	2	RUVBL1	0	1	0	1
84612	2	PARD6B	0	1	0	1
84557	2	MAP1LC3A	0	1	0	1
836	2	CASP3	0	1	0	1
821	2	CANX	0	1	0	1
81631	2	MAP1LC3B	0	1	0	1
8106	2	PABPN1	0	1	0	1
790	2	CAD	0	1	0	1
7528	2	YY1	0	1	0	1
7415	2	VCP	0	1	0	1
7341	2	SUMO1	0	1	0	1
7323	2	UBE2D3	0	1	0	1
7321	2	UBE2D1	0	1	0	1
7253	2	TSHR	0	1	0	1
7249	2	TSC2	0	1	0	1
7088	2	TLE1	0	1	0	1
7080	2	NKX2-1	0	1	0	1
7074	2	TIAM1	0	1	0	1
7068	2	THRB	0	1	0	1
7067	2	THRA	0	1	0	1
7041	2	TGFB1I1	0	1	0	1
7040	2	TGFB1	0	1	0	1
7015	2	TERT	0	1	0	1
7013	2	TERF1	0	1	0	1
6778	2	STAT6	0	1	0	1
6738	2	TROVE2	2.96322	0.00304439	2.82476	0.00473158
6714	2	SRC	0	1	0	1
665	2	BNIP3L	2.51258	0.0119852	2.8078	0.00498813
6613	2	SUMO2	0	1	0	1
6605	2	SMARCE1	0	1	0	1
6548	2	SLC9A1	0	1	0	1
6434	2	TRA2B	0	1	0	1
6383	2	SDC2	0	1	0	1
6256	2	RXRA	0	1	0	1
6188	2	RPS3	0	1	0	1
5976	2	UPF1	0	1	0	1
5956	2	OPN1LW	0	1	0	1
5925	2	RB1	0	1	0	1
5801	2	PTPRR	2.48734	0.0128703	1.48411	0.137779
57599	2	WDR48	0	1	0	1
57521	2	RPTOR	0	1	0	1
5698	2	PSMB9	0	1	0	1
56288	2	PARD3	0	1	0	1
56257	2	MEPCE	0	1	0	1
5610	2	EIF2AK2	0	1	0	1
5603	2	MAPK13	0	1	0	1
5564	2	PRKAB1	0	1	0	1
55290	2	BRF2	0	1	0	1
545	2	ATR	0	1	0	1
54461	2	FBXW5	0	1	0	1
53616	2	ADAM22	0	1	0	1
5268	2	SERPINB5	0.53568	0.59218	2.04003	0.0413473
5159	2	PDGFRB	0	1	0	1
51586	2	MED15	0	1	0	1
5139	2	PDE3A	0	1	0	1
51014	2	TMED7	1.80613	0.0708983	2.76543	0.00568473
5093	2	PCBP1	0	1	0	1
50855	2	PARD6A	0	1	0	1
4904	2	YBX1	0	1	0	1
4869	2	NPM1	0	1	0	1
4856	2	NOV	0	1	0	1
472	2	ATM	0	1	0	1
4690	2	NCK1	0	1	0	1
4659	2	PPP1R12A	0	1	0	1
4306	2	NR3C2	0	1	0	1
4292	2	MLH1	0	1	0	1
4233	2	MET	0	1	0	1
4217	2	MAP3K5	0	1	0	1
4215	2	MAP3K3	0	1	0	1
4208	2	MEF2C	0	1	0	1
405	2	ARNT	0	1	0	1
3965	2	LGALS9	0	1	0	1
3791	2	KDR	0	1	0	1
378	2	ARF4	1.98881	0.0467219	3.13457	0.00172104
3678	2	ITGA5	0	1	0	1
3676	2	ITGA4	0	1	0	1
3654	2	IRAK1	0	1	0	1
351	2	APP	0	1	0	1
3486	2	IGFBP3	0	1	0	1
3376	2	IARS	0	1	0	1
3339	2	HSPG2	0	1	0	1
3329	2	HSPD1	0	1	0	1
3313	2	HSPA9	0	1	0	1
3308	2	HSPA4	0	1	0	1
3305	2	HSPA1L	0	1	0	1
3297	2	HSF1	0	1	0	1
324	2	APC	0	1	0	1
3183	2	HNRNPC	0	1	0	1
3170	2	FOXA2	2.48115	0.0130959	3.29934	0.000969124
2963	2	GTF2F2	0	1	0	1
2932	2	GSK3B	0	1	0	1
29123	2	ANKRD11	0	1	0	1
29117	2	BRD7	0	1	0	1
28996	2	HIPK2	0	1	0	1
284119	2	PTRF	0	1	0	1
27185	2	DISC1	0	1	0	1
2547	2	XRCC6	0	1	0	1
23710	2	GABARAPL1	0	1	0	1
23512	2	SUZ12	0	1	0	1
23086	2	EXPH5	1.90654	0.0565798	3.10033	0.00193308
2242	2	FES	0	1	0	1
2162	2	F13A1	0	1	0	1
2146	2	EZH2	0	1	0	1
2103	2	ESRRB	0	1	0	1
2100	2	ESR2	0	1	0	1
2066	2	ERBB4	0	1	0	1
2058	2	EPRS	0	1	0	1
2035	2	EPB41	0	1	0	1
2023	2	ENO1	0	1	0	1
2011	2	MARK2	0	1	0	1
1994	2	ELAVL1	0	1	0	1
1973	2	EIF4A1	0	1	0	1
196	2	AHR	0	1	0	1
1808	2	DPYSL2	2.21993	0.0264235	2.65661	0.00789301
1786	2	DNMT1	0	1	0	1
1653	2	DDX1	0	1	0	1
142	2	PARP1	0	1	0	1
126961	2	HIST2H3C	0	1	0	1
115207	2	KCTD12	2.41853	0.0155832	3.1096	0.00187339
114049	2	WBSCR22	2.50389	0.0122838	3.07963	0.00207258
11345	2	GABARAPL2	0	1	0	1
11214	2	AKAP13	0	1	0	1
11091	2	WDR5	0	1	0	1
11075	2	STMN2	2.71402	0.0066473	1.52702	0.126756
1107	2	CHD3	0	1	0	1
10987	2	COPS5	0	1	0	1
10971	2	YWHAQ	0	1	0	1
10963	2	STIP1	0	1	0	1
10811	2	NOXA1	0	1	0	1
10768	2	AHCYL1	2.24178	0.0249758	2.8656	0.00416218
10746	2	MAP3K2	0	1	0	1
10524	2	KAT5	0	1	0	1
10399	2	GNB2L1	0	1	0	1
10197	2	PSME3	0	1	0	1
1019	2	CDK4	0	1	0	1
1017	2	CDK2	0	1	0	1
10155	2	TRIM28	0	1	0	1
10114	2	HIPK3	0	1	0	1
10062	2	NR1H3	0	1	0	1
10014	2	HDAC5	0	1	0	1
9828	1	ARHGEF17	3.11104	0.00186428	3.07963	0.00207258
9061	1	PAPSS1	2.41536	0.0157198	3.13457	0.00172104
8445	1	DYRK2	2.69527	0.00703325	2.85952	0.00424283
8073	1	PTP4A2	2.93833	0.00329985	3.01245	0.00259148
7031	1	TFF1	0.462648	0.643616	2.73964	0.00615065
64795	1	RMND5A	2.27245	0.0230592	2.12794	0.0333424
57556	1	SEMA6A	1.93347	0.0531778	2.83447	0.00459013
290	1	ANPEP	0.637014	0.524116	2.87855	0.00399511
26509	1	MYOF	1.71178	0.0869379	2.49436	0.0126184
25932	1	CLIC4	2.73711	0.00619824	2.79818	0.00513917
23190	1	UBXN4	2.26954	0.0232353	2.88709	0.00388819
2181	1	ACSL3	2.39413	0.0166597	2.83512	0.0045809
1510	1	CTSE	1.5588	0.119044	2.3289	0.0198643
1290	1	COL5A2	2.72768	0.00637807	3.06594	0.00216988
10797	1	MTHFD2	1.38688	0.165477	3.07655	0.00209411
1040	1	CDS1	2.54031	0.0110753	2.86649	0.00415051

## Sheet: Affected_Network
ENTREZ_ID_1	ENTREZ_ID_2
25	2550
25	4582
25	472
25	4854
25	831
34	387082
58	3059
58	7094
81	4843
81	6772
88	10499
88	8204
142	4602
142	834
147	2776
147	6772
156	2776
156	857
196	10499
196	8204
207	23035
207	5586
288	4087
288	4088
288	5295
288	8546
288	8772
324	23086
324	4582
351	7052
351	811
351	857
367	10499
367	1051
367	6774
367	811
367	834
367	857
367	8991
387	5586
387	857
396	23327
396	834
468	1051
468	2550
472	11186
472	1385
472	1386
472	1869
472	3014
472	3065
472	4292
472	5499
472	6598
472	672
472	6772
472	7013
472	7014
472	7157
472	7428
472	8517
472	8546
472	9126
490	4846
490	5566
490	7014
490	801
602	6772
602	6774
623	2776
623	4224
660	6772
660	6774
660	857
672	1040
672	10499
672	6772
688	1387
688	2033
688	2099
688	2100
688	2932
688	3065
688	3066
688	4087
688	4088
688	4089
688	4609
688	4790
688	55294
688	5578
688	5914
688	6908
688	7316
695	2776
695	6774
695	857
801	10142
801	4843
801	7433
811	2035
811	2908
811	2923
811	3014
811	3575
811	387082
811	6890
811	6892
811	7057
811	7189
811	7253
811	7534
811	958
823	5730
823	831
831	2534
831	2885
831	4690
831	5295
831	5335
831	6714
831	834
831	836
834	1956
834	5663
834	5664
834	836
836	3059
836	5586
836	7052
857	1755
857	1956
857	2064
857	2099
857	2534
857	3791
857	4087
857	4843
857	4846
857	5156
857	5243
857	5499
857	5566
857	5777
857	5781
857	6654
857	6714
857	7046
857	7132
857	7133
857	7186
857	7189
857	8717
857	958
861	1051
861	9246
904	10499
904	4299
905	1025
905	4300
905	5925
905	7014
921	939
921	973
930	8519
930	973
939	7186
963	5578
973	2335
973	2534
973	3059
973	3932
973	6850
983	11075
983	23225
1025	4299
1025	6774
1050	1051
1050	1105
1051	10155
1051	10498
1051	1385
1051	1386
1051	1387
1051	1956
1051	2033
1051	2099
1051	22809
1051	2908
1051	2932
1051	3065
1051	3159
1051	3659
1051	4088
1051	4089
1051	4602
1051	4609
1051	4790
1051	5468
1051	5594
1051	5925
1051	5970
1051	6595
1051	6597
1051	6598
1051	6667
1051	6670
1051	6774
1051	6776
1051	6778
1051	7157
1051	7316
1051	7341
1051	8850
1051	9611
1051	9734
1105	3065
1105	3159
1105	9611
1152	4292
1152	4790
1152	7316
1152	9958
1191	23043
1191	2353
1191	27185
1191	2885
1191	2908
1191	2923
1191	3014
1191	4036
1191	4790
1191	5468
1191	7046
1191	7316
1230	6772
1230	6774
1234	2776
1234	6772
1234	6774
1293	2923
1293	5829
1387	10499
1387	4602
1387	6670
1387	6772
1387	6774
1434	6772
1434	8204
1475	1512
1475	5266
1499	10499
1499	4582
1499	5175
1499	84162
1604	2534
1604	3932
1786	6670
1786	6774
1786	8204
1869	6670
1869	6772
1869	8204
1915	11075
1915	7453
1942	10524
1942	5473
1942	6613
1956	4582
1956	5730
1956	6772
1956	6774
1956	7094
1990	5265
1990	5266
2033	10499
2033	4602
2033	6670
2033	6772
2033	6774
2035	2280
2035	6282
2064	4582
2064	6772
2064	6774
2064	7094
2099	10499
2099	4582
2099	5698
2099	5927
2099	6670
2099	6774
2099	8204
2100	10499
2100	8204
2103	10499
2103	8204
2185	6774
2185	7094
2246	6772
2246	6774
2264	6772
2264	6774
2274	3488
2274	6774
2280	2475
2280	7046
2280	7428
2316	4602
2316	5567
2321	6772
2321	6774
2335	4224
2335	7052
2353	10499
2353	6772
2475	6772
2475	6774
2534	2550
2534	5175
2534	6772
2550	22809
2550	2885
2550	4690
2550	5295
2550	7534
2624	5450
2624	6774
2776	11214
2776	3791
2776	5295
2776	7253
2776	7433
2776	9368
2885	3059
2885	4582
2902	10142
2902	6670
2908	10499
2908	23327
2908	4306
2908	5927
2908	6774
2908	8204
2923	6774
2923	6890
2932	4582
2969	6772
2969	6774
2980	2984
2984	6714
3059	10456
3059	4067
3059	8216
3059	8517
3065	23314
3065	6670
3065	6772
3065	6774
3066	5927
3066	6670
3066	6774
3091	10499
3091	6774
3108	3123
3122	3123
3122	3127
3123	7316
3125	5443
3276	10499
3276	6772
3276	8204
3326	6772
3326	6774
3488	11186
3488	7057
3516	4854
3516	5927
3560	6772
3560	6774
3572	6772
3572	6774
3575	3936
3575	5721
3575	6717
3575	6772
3575	6774
3659	3669
3659	6772
3669	4790
3669	5970
3688	7052
3688	7094
3690	5175
3690	7052
3690	7094
3716	6772
3716	6774
3717	6772
3717	6774
3718	6774
3718	7429
3725	10499
3725	4582
3725	6772
3725	6774
3725	8204
3728	4582
3728	5175
3791	6772
3791	6774
3836	6772
3836	6774
3932	5175
3932	6772
3932	6774
3934	4036
3936	25801
3936	5566
4005	5927
4005	6772
4036	5328
4036	7094
4067	4582
4067	5175
4087	23327
4087	5450
4087	57556
4087	6717
4087	7052
4087	84162
4088	7052
4093	10903
4093	23086
4093	4299
4093	64795
4224	5443
4292	5730
4292	8991
4297	4299
4297	4602
4299	4300
4299	6477
4299	6478
4306	10499
4306	8648
4321	5329
4321	5473
4582	5580
4582	6654
4582	6714
4582	7157
4601	23309
4601	25942
4601	4609
4601	9126
4602	10155
4602	25942
4602	51701
4602	55294
4602	6595
4602	6613
4602	7189
4602	7316
4602	7329
4602	7341
4602	8554
4602	8850
4602	9611
4690	4854
4690	5586
4790	6774
4843	6714
4843	9368
4854	5663
4854	5664
4854	8850
5105	8517
5156	6772
5156	6774
5175	5295
5175	5335
5175	5581
5175	5594
5175	5777
5175	5781
5175	6714
5243	10456
5244	10456
5265	7316
5295	7094
5328	5329
5329	6772
5335	5586
5335	7429
5352	10856
5352	7013
5352	7014
5450	6477
5450	6478
5450	6850
5468	10499
5468	8204
5566	11075
5566	54665
5566	8671
5580	6772
5580	6774
5581	10142
5581	6772
5586	10014
5586	91833
5594	5801
5594	6772
5594	6774
5610	6772
5610	6774
5664	6717
5696	6890
5696	6891
5698	10499
5698	5699
5698	6890
5698	6891
5698	8648
5730	6310
5747	6772
5747	6774
5747	7094
5757	6774
5757	7433
5771	6772
5771	6774
5781	6772
5781	6774
5829	7052
5829	7094
5914	10499
5914	5927
5914	8204
5925	5927
5925	6670
5925	6774
5925	7052
5927	23309
5927	6908
5927	7421
5970	6772
5970	6774
5970	7052
5998	10971
5998	7534
6256	10499
6256	8204
6282	7189
6282	7428
6310	10865
6310	11040
6364	7189
6477	9246
6478	9246
6566	7189
6566	7316
6597	6772
6597	6774
6613	7076
6667	6670
6667	6774
6670	7157
6670	7329
6670	8554
6714	6772
6714	6774
6714	7052
6714	7429
6717	25801
6717	6774
6772	10155
6772	10399
6772	168544
6772	23633
6772	26994
6772	387082
6772	55250
6772	6774
6772	6776
6772	6777
6772	6850
6772	7132
6772	7133
6772	7157
6772	7316
6772	7329
6772	7421
6772	8216
6772	8554
6772	8717
6772	8772
6772	8841
6772	9111
6774	10155
6774	10399
6774	10524
6774	168544
6774	23633
6774	387082
6774	51701
6774	55250
6774	6776
6774	6777
6774	6778
6774	7253
6774	7316
6774	8648
6774	8841
6774	9111
6778	10499
6890	6891
6890	6892
7014	7094
7014	7358
7046	10537
7052	11214
7052	7057
7052	7316
7057	11151
7067	10499
7067	8204
7068	10499
7068	8204
7094	7534
7157	10499
7186	8204
7316	10537
7316	11151
7316	23327
7316	7358
7316	9867
7421	10499
7421	8204
7429	56159
7532	23327
7532	285527
7534	23327
8204	10014
8204	10498
8204	10971
8204	56159
8204	8841
8204	9734
8517	11040
8537	10856
8554	23314
8648	10499
8991	9958
9246	9867
9368	23035
9867	64854
10142	23043
10142	27185
10498	10499
11075	56159
23035	64854
23035	91833
23327	26994
27185	285527

## Sheet: Unaffected_Network
ENTREZ_ID_1	ENTREZ_ID_2
25	10236
25	1385
25	7534
25	8202
142	140890
142	4602
196	10499
196	10728
207	3315
207	5586
207	7534
288	4087
288	4088
288	5295
288	7074
290	2810
308	1981
308	3014
308	3791
308	8726
324	23086
324	7534
351	5621
351	7534
367	10499
367	3572
367	8202
378	192670
378	1956
405	10499
405	10728
472	1385
472	4683
490	5566
490	7014
490	7531
490	801
545	1385
545	4683
572	5584
572	665
572	7534
665	84557
672	1040
672	10499
672	4683
672	8202
790	6885
790	7534
801	6885
801	7534
821	27230
821	6745
836	10728
836	5586
865	5567
865	5862
898	4683
898	5573
960	1956
960	2064
960	2066
960	2335
960	3486
960	3965
960	6714
960	7046
960	7074
960	7189
1000	5573
1000	5782
1000	5801
1017	26986
1017	5573
1019	10499
1019	5573
1025	10236
1025	3572
1025	4683
1051	1385
1051	4602
1051	6670
1105	3065
1105	6749
1105	8350
1105	9611
1107	1385
1107	4602
1147	3315
1147	5584
1147	6885
1147	8202
1213	4602
1213	6885
1213	7534
1290	5829
1385	10114
1385	10498
1385	10524
1385	1387
1385	2033
1385	23512
1385	2908
1385	2963
1385	3065
1385	3066
1385	3725
1385	51586
1385	5566
1385	5928
1385	7157
1385	7329
1385	7341
1385	7528
1385	8350
1385	8554
1385	9252
1385	9261
1385	9400
1387	10499
1387	4602
1387	6670
1387	8202
1490	2066
1490	2335
1490	3339
1490	3678
1490	4856
1490	7040
1499	10499
1499	5782
1499	7534
1510	7917
1653	4683
1653	7534
1655	10499
1655	6885
1655	8202
1786	6670
1786	7534
1808	203068
1808	27185
1869	6046
1869	6670
1869	8202
1915	11075
1915	6745
1915	7534
1915	9061
1956	2335
1956	5573
1956	5782
1956	7534
1964	54984
1964	7189
1964	7428
1964	8517
1973	26986
1973	7534
1981	26986
1981	3315
1981	7534
1994	140890
1994	3842
2011	5584
2011	7534
2023	6885
2023	7534
2033	10499
2033	4602
2033	4683
2033	6670
2033	8202
2035	2280
2035	5862
2058	6885
2058	7534
2064	3572
2064	5782
2099	10499
2099	10728
2099	5481
2099	5927
2099	6670
2099	8202
2100	10499
2100	8202
2103	10499
2103	8202
2146	5927
2146	8202
2162	2335
2162	3315
2181	2963
2186	126961
2186	4087
2186	4088
2186	5928
2186	8294
2186	8350
2242	10728
2242	5481
2280	2475
2280	57521
2280	7040
2280	7046
2280	7428
2280	7528
2316	4602
2316	5567
2316	6885
2316	7534
2335	2885
2335	3339
2335	3486
2335	3678
2335	3965
2335	4093
2335	4856
2335	5340
2335	5829
2335	6383
2335	7253
2335	7414
2335	7428
2353	10499
2353	114049
2353	8202
2475	5573
2475	7534
2547	5573
2547	7534
2597	5584
2597	5862
2597	7534
2776	11214
2776	3791
2776	5295
2776	7253
2810	23077
2810	7534
2810	9828
2885	10236
2885	3572
2885	3842
2885	5573
2885	5782
2908	10499
2908	10728
2908	5927
2908	8202
2932	7534
2932	8202
3014	10236
3014	26986
3014	4683
3014	7534
3065	5268
3065	6670
3065	7707
3066	5927
3066	6670
3170	7088
3170	8648
3178	10236
3178	140890
3178	26986
3178	3842
3178	5352
3178	7534
3183	140890
3183	7534
3184	140890
3184	26986
3184	3315
3184	3842
3184	7534
3276	10236
3276	10499
3276	8202
3297	10728
3297	5481
3305	6885
3305	7534
3308	27230
3308	7534
3309	5621
3309	6885
3309	7534
3312	27230
3312	5481
3312	6885
3312	7534
3313	6885
3313	7534
3315	23524
3315	3551
3315	5340
3315	55290
3315	7041
3315	7157
3315	7316
3315	7534
3315	84464
3315	9261
3315	9391
3320	10728
3320	6885
3320	7534
3326	5481
3326	6885
3326	7534
3329	5621
3329	7534
3376	6885
3376	7534
3551	5584
3551	6885
3551	8202
3572	5295
3572	6464
3572	6774
3572	7088
3572	7316
3572	9021
3654	5584
3654	6885
3676	5573
3676	7534
3725	10499
3725	8202
3842	7316
3842	7534
3842	8106
3842	8290
4087	5573
4087	57556
4087	8202
4088	26986
4088	8202
4093	23086
4093	64795
4163	10728
4163	10797
4163	115207
4163	25932
4163	5862
4208	10499
4208	7534
4215	6885
4215	7534
4217	6885
4217	7534
4233	5782
4233	7534
4292	4683
4292	8073
4306	10499
4306	10728
4602	10155
4602	11091
4602	28996
4602	4691
4602	51586
4602	5300
4602	53616
4602	54461
4602	6383
4602	6613
4602	7189
4602	7316
4602	7329
4602	7341
4602	8554
4602	8850
4602	9611
4659	5573
4659	7534
4683	10524
4683	6613
4683	7013
4683	7014
4683	8350
4683	9400
4690	10236
4690	5586
4691	5573
4691	7534
4869	5481
4869	7534
4904	140890
4904	7534
5093	26986
5093	7534
5139	5573
5139	7534
5159	5782
5159	5801
5170	5584
5170	5586
5170	5782
5268	84464
5295	7534
5300	140890
5300	26986
5300	8202
5340	5621
5352	10856
5352	7013
5352	7014
5468	10499
5468	5621
5468	8202
5468	9857
5564	114049
5564	26986
5566	11075
5566	5573
5566	5782
5566	7534
5567	10811
5573	11345
5573	23710
5573	29117
5573	65125
5573	6749
5573	7316
5573	7329
5573	81631
5584	11345
5584	23710
5584	50855
5584	56288
5584	57787
5584	5862
5584	6421
5584	6714
5584	7316
5584	7428
5584	7534
5584	81631
5584	84464
5584	84557
5584	84612
5584	8878
5586	10014
5586	10746
5603	26986
5603	7534
5610	10728
5610	6885
5621	10963
5621	11091
5621	23524
5621	26523
5621	57787
5621	7917
5698	10499
5698	8202
5782	23077
5782	5829
5782	6464
5782	7041
5782	7917
5782	9564
5829	26986
5829	7534
5862	7428
5914	10499
5914	5927
5914	8202
5925	5927
5925	6670
5927	126961
5927	23512
5927	6908
5927	7421
5927	8726
5928	6670
5956	10499
5956	51014
5976	26986
5976	7534
5998	10114
5998	10971
5998	7534
6046	29117
6046	6908
6046	7014
6046	8294
6188	6885
6188	7534
6256	10499
6256	8202
6421	140890
6421	6670
6434	140890
6434	7534
6464	7534
6548	6885
6548	7534
6605	10499
6605	8202
6670	7157
6670	7329
6670	8554
6737	6738
6737	7534
6737	8202
6738	9391
6745	26523
6745	55290
6745	7428
6745	9641
6749	140890
6774	6885
6774	7707
6778	10499
6778	8202
6885	10856
6885	10987
6885	203068
6885	28996
6885	54461
6885	7046
6885	7189
6885	7316
6885	7531
6885	8294
6885	8517
6885	8607
6885	9021
6908	8202
7015	10728
7015	7534
7031	284119
7046	7534
7067	10499
7067	8202
7068	10499
7068	8202
7080	10499
7080	8202
7157	10499
7157	7534
7157	7707
7189	10728
7189	115207
7189	26986
7189	51014
7249	23077
7249	7534
7316	10236
7316	23077
7316	26986
7316	7534
7316	8202
7316	9867
7321	23077
7321	9867
7323	23077
7323	9867
7414	26986
7414	7534
7415	23190
7415	7534
7421	10499
7421	8202
7428	10728
7531	7534
7532	11346
7532	23077
7532	26986
7534	10014
7534	10155
7534	10197
7534	10746
7534	10811
7534	10856
7534	10987
7534	11214
7534	11346
7534	203068
7534	23077
7534	23524
7534	26509
7534	27185
7534	50855
7534	53616
7534	56257
7534	56288
7534	57521
7534	57787
7534	65125
7534	8106
7534	8294
7534	8350
7534	84612
7534	8517
7534	8607
7534	8878
7534	9252
7534	9261
7534	9564
7534	9759
7707	284119
7707	9759
7917	27230
8202	10062
8202	10197
8202	10498
8202	10499
8202	10521
8202	10971
8202	29123
8202	8290
8202	8294
8202	8517
8202	8648
8202	8850
8202	9611
8290	8445
8648	10499
9641	10728
9641	26986
9857	10062
10236	56257
10399	140890
10399	26986
10498	10499
10498	26986
10499	10521
10499	29123
10521	140890
10728	10963
10728	192670
10728	54984
10768	57599
10768	84464
11346	65125
23077	57599
26523	26986
26986	140890
26986	192670
26986	54984

## Sheet: Size10_Aff_Ov
ENTREZ_ID	SYM	DEGREE	P_VALUE_CD	P_VALUE_UC
6774	STAT3	70	0.00353217	0.057144
1051	CEBPB	41	0.00353217	0.0791645
4602	MYB	19	0.0739736	0.0256287
688	KLF5	17	0.0115226	0.0145634
7316	UBC	16	1	1
1152	CKB	4	0.0358985	0.0192608
3123	HLA-DRB1	3	0.0310265	0.020322
6566	SLC16A1	2	0.0346791	0.0158175
10537	UBD	2	0.068551	0.0142448
3108	HLA-DMA	1	0.0379593	0.017827

## Sheet: Size10_Aff_Comm_CD
ENTREZ_ID	SYM	DEGREE	P_VALUE_CD	P_VALUE_UC
6774	STAT3	70	0.00353217	0.057144
1051	CEBPB	41	0.00353217	0.0791645
4602	MYB	19	0.0739736	0.0256287
688	KLF5	17	0.0115226	0.0145634
2099	ESR1	10	1	1
5927	KDM5A	10	0.0332733	0.0285886
5698	PSMB9	6	0.141727	0.0260751
6890	TAP1	6	0.0874845	0.0290573
6717	SRI	5	0.07522	0.0290573
5696	PSMB8	2	0.0391976	0.0444349

## Sheet: Size10_Aff_Comm_UC
ENTREZ_ID	SYM	DEGREE	P_VALUE_CD	P_VALUE_UC
6772	STAT1	70	0.0762403	0.0337834
857	CAV1	30	0.216115	0.0416445
472	ATM	19	0.074617	0.0100589
831	CAST	10	0.104358	0.0321438
2550	GABBR1	8	0.068551	0.0142448
2534	FYN	7	1	1
4843	NOS2	5	0.0507679	0.0131262
1604	CD55	2	0.00353217	0.000234685
5243	ABCB1	2	0.048699	0.0230799
1755	DMBT1	1	0.0709483	0.0168978

## Sheet: Size10_Unaff_Ov
ENTREZ_ID	SYM	DEGREE	P_VALUE_CD	P_VALUE_UC
7534	YWHAZ	102	0.0499542	0.00537343
8202	NCOA3	47	0.0109854	0.00342311
10499	NCOA2	35	0.00437737	0.00209411
1385	CREB1	28	0.00637249	0.00207258
10236	HNRNPR	9	0.0066473	0.0042538
23077	MYCBP2	9	0.0066473	0.00353055
25	ABL1	4	1	1
2810	SFN	4	1	1
11346	SYNPO	3	0.000673745	0.00265476
9828	ARHGEF17	1	0.00186428	0.00207258

## Sheet: Size10_Unaff_Comm_CD
ENTREZ_ID	SYM	DEGREE	P_VALUE_CD	P_VALUE_UC
8202	NCOA3	47	0.0109854	0.00342311
10499	NCOA2	35	0.00437737	0.00209411
1385	CREB1	28	0.00637249	0.00207258
10728	PTGES3	18	0.103753	0.0417882
6670	SP3	14	0.00428309	0.00467229
5927	KDM5A	11	0.0062232	0.00193939
10236	HNRNPR	9	0.0066473	0.0042538
2099	ESR1	6	1	1
5481	PPID	6	0.0058708	0.00496135
25	ABL1	4	1	1

[truncated: 22 more sheets: Size10_Unaff_Comm_UC, Average_Aff_Ov, Average_Aff_Comm_CD, Average_Aff_Comm_UC, Average_Aff_CD_not_UC, Average_Aff_UC_not_CD, Average_Unaff_Ov, Average_Unaff_Comm_CD, Average_Unaff_Comm_UC, Average_Unaff_CD_not_UC, Average_Unaff_UC_not_CD, GSEA_Enrichment, LE_CD_A_MAPPED, LE_UC_A_MAPPED, LE_CD_A_AND_UC_A_MAPPED, LE_CD_U_MAPPED, LE_UC_U_MAPPED, LE_CD_U_AND_UC_U_MAPPED, TOTAL_AFF_MAPPED, TOTAL_UNAFF_MAPPED …]
